# Supplementary material for: [1-(2-Oxidobenzyl­idene)-4-phenyl­thio­semicarbazidato-κ3 O,N 1,S](pyridine-κN)copper(II)
Source: Acta Crystallogr Sect E Struct Rep Online. 2010 May 19;66(Pt 6):m676. doi: 10.1107/S1600536810017381 (PMC2979479; doi:10.1107/S1600536810017381)
Supplement: Supplementary file 1 [file e-66-0m676-sup1.cif]

##############################################################################
###                                                                        ###
###        Electronic paper (Acta Crystallographica Section E)             ###
###                                                                        ###
##############################################################################
#                                                                            #
# This CIF contains the data in a paper accepted for publication in Acta     #
# Crystallographica Section E. It conforms to the requirements of Notes      #
# for Authors for Section E, and has been peer reviewed under the auspices   #
# of the IUCr Commission on Journals.                                        #
#                                                                            #
# Full details of the Crystallographic Information File format               #
# are given in the paper "The Crystallographic Information File (CIF):       #
# a New Standard Archive File for Crystallography" by S. R. Hall, F. H.      #
# Allen and I. D. Brown [Acta Cryst. (1991), A47, 655-685].                  #
#                                                                            #
# The current version of the core CIF dictionary is obtainable from          #
# ftp://ftp.iucr.org/pub/cif_core.dic. The current version number is 2.4.    #
#                                                                            #
# Software is freely available for graphical display of the structure(s) in  #
# this CIF.  For information consult the CIF home page http://www.iucr.org/  #
# cif/home.html                                                              #
#                                                                            #
# This file may be used for bona fide research purposes within the           #
# scientific community so long as proper attribution is given to the journal # 
# article from which it was obtained.                                        #
#                                                                            #
##############################################################################
                                             
data_I
_audit_creation_method     SHELXL-97
_chemical_name_systematic
;
[1-(2-Oxidobenzylidene)-4-phenylthiosemicarbazidato-
\k^3^<i>O</i>,<i>N</i>^1^,<i>S</i>](pyridine-\k<i>N</i>)copper(II)
;
_chemical_name_common     ?
_chemical_formula_moiety     'C19 H16 Cu N4 O S'
_chemical_formula_sum     'C19 H16 Cu N4 O S'
_chemical_formula_iupac     '[Cu (C14 H11 N3 O S) (C5 H5 N)]'
_chemical_formula_weight     411.96
_chemical_melting_point     ?
_symmetry_cell_setting     monoclinic
_symmetry_space_group_name_H-M     'P 21/n'
_symmetry_space_group_name_hall     '-P 2yn'
loop_
    _symmetry_equiv_pos_as_xyz
    'x, y, z'
    '-x+1/2, y+1/2, -z+1/2'
    '-x, -y, -z'
    'x-1/2, -y-1/2, z-1/2'
_cell_length_a     18.2958(17)
_cell_length_b     4.5610(5)
_cell_length_c     20.473(2)
_cell_angle_alpha     90.00
_cell_angle_beta     93.602(7)
_cell_angle_gamma     90.00
_cell_volume     1705.1(3)
_cell_formula_units_Z     4
_cell_measurement_reflns_used     2588
_cell_measurement_theta_min     2.23
_cell_measurement_theta_max     23.89
_cell_measurement_temperature     173(2)
_exptl_crystal_description     needle
_exptl_crystal_colour     brown
_exptl_crystal_size_max     0.50
_exptl_crystal_size_mid     0.06
_exptl_crystal_size_min     0.05
_exptl_crystal_density_diffrn     1.605
_exptl_crystal_density_meas     ?
_exptl_crystal_density_method     'not measured'
_exptl_crystal_F_000     844
_exptl_absorpt_coefficient_mu     1.420
_exptl_absorpt_correction_type     multi-scan
_exptl_absorpt_process_details     '(SADABS; Bruker, 2005)'
_exptl_absorpt_correction_T_min     0.5400
_exptl_absorpt_correction_T_max     0.9376
_diffrn_ambient_temperature     173(2)
_diffrn_radiation_type     MoK\a
_diffrn_radiation_wavelength     0.71073
_diffrn_radiation_source     'fine-focus sealed tube'
_diffrn_radiation_monochromator     graphite
_diffrn_measurement_device_type     'Bruker APEXII CCD'
_diffrn_measurement_method     '\f and \w scans'
_diffrn_detector_area_resol_mean     8.33
_diffrn_reflns_number     19901
_diffrn_reflns_av_R_equivalents     0.0777
_diffrn_reflns_av_sigmaI/netI     0.0607
_diffrn_reflns_theta_min     1.45
_diffrn_reflns_theta_max     26.42
_diffrn_reflns_theta_full     26.42
_diffrn_measured_fraction_theta_max     0.995
_diffrn_measured_fraction_theta_full     0.995
_diffrn_reflns_limit_h_min     -22
_diffrn_reflns_limit_h_max     22
_diffrn_reflns_limit_k_min     -5
_diffrn_reflns_limit_k_max     5
_diffrn_reflns_limit_l_min     -25
_diffrn_reflns_limit_l_max     25
_refine_special_details
;
Refinement of <i>F</i>^2^ against ALL reflections. The weighted <i>R</i>-factor
wR and goodness of fit <i>S</i> are based on <i>F</i>^2^, conventional
<i>R</i>-factors <i>R</i> are based on <i>F</i>, with <i>F</i> set to zero for
negative <i>F</i>^2^. The threshold expression of <i>F</i>^2^ >
\s(<i>F</i>^2^) is used only for calculating <i>R</i>-factors(gt) etc. and is
not relevant to the choice of reflections for refinement. <i>R</i>-factors
based on <i>F</i>^2^ are statistically about twice as large as those based on
<i>F</i>, and <i>R</i>- factors based on ALL data will be even larger.
;
_reflns_number_total     3493
_reflns_number_gt     2522
_reflns_threshold_expression     I>2sigma(I)
_refine_ls_structure_factor_coef     Fsqd
_refine_ls_matrix_type     full
_refine_ls_R_factor_all     0.0656
_refine_ls_R_factor_gt     0.0379
_refine_ls_wR_factor_gt     0.0714
_refine_ls_wR_factor_ref     0.0801
_refine_ls_goodness_of_fit_ref     1.022
_refine_ls_restrained_S_all     1.022
_refine_ls_number_reflns     3493
_refine_ls_number_parameters     311
_refine_ls_number_restraints     0
_refine_ls_hydrogen_treatment     mixed
_refine_ls_weighting_scheme     calc
_refine_ls_weighting_details
         'calc w=1/[\s^2^(Fo^2^)+(0.0237P)^2^+1.1058P] where P=(Fo^2^+2Fc^2^)/3'
_atom_sites_solution_hydrogens     geom
_atom_sites_solution_primary     direct
_atom_sites_solution_secondary     difmap
_refine_ls_shift/su_max     0.001
_refine_ls_shift/su_mean     0.000
_refine_diff_density_max     0.334
_refine_diff_density_min     -0.446
_refine_ls_extinction_method     none
_refine_ls_extinction_coef     ?
loop_
    _atom_type_symbol
    _atom_type_description
    _atom_type_scat_dispersion_real
    _atom_type_scat_dispersion_imag
    _atom_type_scat_source
    'C' 'C' 0.0033 0.0016
                         'International Tables Vol C Tables 4.2.6.8 and 6.1.1.4'
    'H' 'H' 0.0000 0.0000
                         'International Tables Vol C Tables 4.2.6.8 and 6.1.1.4'
    'N' 'N' 0.0061 0.0033
                         'International Tables Vol C Tables 4.2.6.8 and 6.1.1.4'
    'O' 'O' 0.0106 0.0060
                         'International Tables Vol C Tables 4.2.6.8 and 6.1.1.4'
    'S' 'S' 0.1246 0.1234
                         'International Tables Vol C Tables 4.2.6.8 and 6.1.1.4'
    'Cu' 'Cu' 0.3201 1.2651
                         'International Tables Vol C Tables 4.2.6.8 and 6.1.1.4'
_computing_data_collection     'APEX2 (Bruker, 2005)'
_computing_cell_refinement     'SAINT (Bruker, 2005)'
_computing_data_reduction     'SAINT (Bruker, 2005)'
_computing_structure_solution     'SHELXS97 (Sheldrick, 2008)'
_computing_structure_refinement     'SHELXL97 (Sheldrick, 2008)'
_computing_molecular_graphics     'SHELXTL (Sheldrick, 2008)'
_computing_publication_material     'publCIF (Westrip, 2010)'
loop_
    _atom_site_type_symbol
    _atom_site_label
    _atom_site_fract_x
    _atom_site_fract_y
    _atom_site_fract_z
    _atom_site_U_iso_or_equiv
    _atom_site_adp_type
    _atom_site_calc_flag
    _atom_site_refinement_flags
    _atom_site_occupancy
    _atom_site_disorder_assembly
    _atom_site_disorder_group
    Cu Cu1 0.428933(18) 0.04089(8) 0.687460(17) 0.02260(12) Uani d . 1 D .
    S S1 0.34247(4) 0.37030(18) 0.71230(4) 0.0274(2) Uani d . 1 . .
    N N1 0.46424(12) 0.0759(5) 0.77777(11) 0.0194(5) Uani d . 1 . .
    N N2 0.43213(12) 0.2699(5) 0.82056(11) 0.0207(6) Uani d . 1 . .
    N N3 0.33957(14) 0.6080(6) 0.82989(13) 0.0224(6) Uani d . 1 C .
    H H3N 0.3077(15) 0.674(6) 0.8115(14) 0.017(9) Uiso d . 1 . .
    N N4 0.39751(13) 0.0530(5) 0.59166(11) 0.0223(6) Uani d . 1 . .
    O O1 0.50312(10) -0.2308(4) 0.66541(9) 0.0253(5) Uani d . 1 . .
    C C1 0.55353(15) -0.3487(6) 0.70570(15) 0.0217(7) Uani d . 1 D .
    C C2 0.56305(14) -0.2790(6) 0.77319(14) 0.0200(7) Uani d . 1 . .
    C C3 0.61943(15) -0.4170(6) 0.81158(15) 0.0251(7) Uani d . 1 D .
    H H3A 0.6257 -0.3696 0.8568 0.030 Uiso calc R 1 . .
    C C4 0.66565(16) -0.6175(7) 0.78620(16) 0.0288(8) Uani d . 1 . .
    H H4A 0.7035 -0.7072 0.8131 0.035 Uiso calc R 1 D .
    C C5 0.65588(16) -0.6865(7) 0.72001(16) 0.0306(8) Uani d . 1 D .
    H H5A 0.6874 -0.8251 0.7016 0.037 Uiso calc R 1 . .
    C C6 0.60151(16) -0.5578(7) 0.68106(15) 0.0270(7) Uani d . 1 . .
    H H6A 0.5959 -0.6106 0.6361 0.032 Uiso calc R 1 D .
    C C7 0.51859(15) -0.0705(6) 0.80498(14) 0.0214(7) Uani d . 1 D .
    H H7A 0.5301 -0.0368 0.8503 0.026 Uiso calc R 1 . .
    C C8 0.37630(15) 0.4103(6) 0.79364(14) 0.0203(7) Uani d . 1 . .
    C C9 0.35281(15) 0.6925(6) 0.89537(13) 0.0187(6) Uani d . 1 . .
    C C12 0.37031(17) 0.8705(7) 1.02567(15) 0.0313(8) Uani d . 1 . .
    H H12A 0.3713 0.9194 1.0708 0.038 Uiso calc R 1 A 1
    C C17 0.3627(2) 0.0996(7) 0.45900(16) 0.0404(9) Uani d . 1 . .
    H H17A 0.3515 0.1147 0.4132 0.048 Uiso calc R 1 B 1
    C C10A 0.3965(3) 0.5278(16) 0.9414(3) 0.0229(15) Uani d P 0.50 C 1
    H H10A 0.4190 0.3501 0.9292 0.027 Uiso calc PR 0.50 C 1
    C C11A 0.4055(4) 0.633(2) 1.0048(4) 0.029(2) Uani d P 0.50 C 1
    H H11A 0.4380 0.5320 1.0350 0.035 Uiso calc PR 0.50 C 1
    C C13A 0.3313(3) 1.0474(15) 0.9773(3) 0.0267(14) Uani d P 0.50 C 1
    H H13A 0.3120 1.2319 0.9892 0.032 Uiso calc PR 0.50 C 1
    C C14A 0.3216(3) 0.9506(15) 0.9135(3) 0.0238(14) Uani d P 0.50 C 1
    H H14A 0.2933 1.0630 0.8821 0.029 Uiso calc PR 0.50 C 1
    C C15A 0.4434(3) 0.1199(15) 0.5460(3) 0.0262(15) Uani d P 0.50 D 1
    H H15A 0.4932 0.1536 0.5598 0.031 Uiso calc PR 0.50 D 1
    C C16A 0.4238(4) 0.1436(16) 0.4804(3) 0.0291(16) Uani d P 0.50 D 1
    H H16A 0.4599 0.1967 0.4513 0.035 Uiso calc PR 0.50 D 1
    C C18A 0.3023(3) 0.0198(13) 0.5036(3) 0.0263(14) Uani d P 0.50 D 1
    H H18A 0.2530 -0.0121 0.4879 0.032 Uiso calc PR 0.50 D 1
    C C19A 0.3251(3) -0.0019(13) 0.5681(3) 0.0226(14) Uani d P 0.50 D 1
    H H19A 0.2904 -0.0568 0.5985 0.027 Uiso calc PR 0.50 D 1
    C C10B 0.4197(4) 0.6784(15) 0.9301(3) 0.0228(15) Uani d P 0.50 C 2
    H H10B 0.4615 0.6127 0.9090 0.027 Uiso calc PR 0.50 C 2
    C C11B 0.4269(5) 0.7590(17) 0.9955(4) 0.0270(19) Uani d P 0.50 C 2
    H H11B 0.4727 0.7347 1.0194 0.032 Uiso calc PR 0.50 C 2
    C C13B 0.2999(3) 0.8776(14) 0.9931(3) 0.0250(14) Uani d P 0.50 C 2
    H H13B 0.2583 0.9315 1.0160 0.030 Uiso calc PR 0.50 C 2
    C C14B 0.2924(3) 0.8055(14) 0.9280(3) 0.0226(14) Uani d P 0.50 C 2
    H H14B 0.2464 0.8313 0.9045 0.027 Uiso calc PR 0.50 C 2
    C C15B 0.4194(3) 0.2973(15) 0.5609(3) 0.0230(14) Uani d P 0.50 D 2
    H H15B 0.4436 0.4488 0.5857 0.028 Uiso calc PR 0.50 D 2
    C C16B 0.4073(3) 0.3304(16) 0.4944(3) 0.0259(15) Uani d P 0.50 D 2
    H H16B 0.4265 0.4928 0.4720 0.031 Uiso calc PR 0.50 D 2
    C C18B 0.3501(3) -0.1385(13) 0.4924(3) 0.0241(14) Uani d P 0.50 D 2
    H H18B 0.3295 -0.3044 0.4701 0.029 Uiso calc PR 0.50 D 2
    C C19B 0.3662(3) -0.1547(14) 0.5595(3) 0.0258(15) Uani d P 0.50 D 2
    H H19B 0.3533 -0.3272 0.5821 0.031 Uiso calc PR 0.50 D 2
loop_
    _atom_site_aniso_label
    _atom_site_aniso_U_11
    _atom_site_aniso_U_22
    _atom_site_aniso_U_33
    _atom_site_aniso_U_12
    _atom_site_aniso_U_13
    _atom_site_aniso_U_23
    Cu1 0.02066(19) 0.0297(2) 0.0176(2) 0.00297(17) 0.00239(14) -0.00190(17)
    S1 0.0248(4) 0.0390(5) 0.0181(4) 0.0082(4) -0.0003(3) -0.0037(4)
    N1 0.0165(12) 0.0212(13) 0.0207(14) 0.0006(11) 0.0025(10) -0.0039(11)
    N2 0.0205(13) 0.0245(14) 0.0173(14) 0.0026(11) 0.0024(11) -0.0042(11)
    N3 0.0187(14) 0.0313(16) 0.0166(14) 0.0067(12) -0.0022(12) -0.0006(12)
    N4 0.0238(13) 0.0227(14) 0.0208(14) 0.0049(12) 0.0055(11) -0.0011(12)
    O1 0.0236(11) 0.0313(12) 0.0208(11) 0.0048(10) -0.0005(9) -0.0031(10)
    C1 0.0172(15) 0.0207(16) 0.0276(18) -0.0021(13) 0.0043(13) 0.0027(14)
    C2 0.0184(15) 0.0165(15) 0.0252(17) -0.0038(12) 0.0017(13) 0.0027(13)
    C3 0.0254(16) 0.0245(17) 0.0251(17) 0.0002(14) -0.0015(13) -0.0031(14)
    C4 0.0231(16) 0.0250(18) 0.038(2) 0.0038(14) -0.0031(15) 0.0021(15)
    C5 0.0280(17) 0.0256(18) 0.039(2) 0.0064(15) 0.0084(16) -0.0021(16)
    C6 0.0297(17) 0.0267(17) 0.0255(17) 0.0006(14) 0.0081(14) -0.0019(14)
    C7 0.0213(15) 0.0228(16) 0.0198(16) -0.0038(13) -0.0010(13) -0.0040(13)
    C8 0.0177(15) 0.0228(17) 0.0208(16) -0.0019(13) 0.0049(12) -0.0010(13)
    C9 0.0204(15) 0.0203(16) 0.0154(16) -0.0019(13) 0.0017(12) -0.0016(13)
    C12 0.0372(19) 0.036(2) 0.0198(17) 0.0057(16) -0.0021(15) -0.0090(15)
    C17 0.078(3) 0.028(2) 0.0147(18) 0.014(2) 0.0007(19) -0.0043(15)
    C10A 0.026(4) 0.025(4) 0.017(4) 0.007(3) -0.001(3) -0.001(3)
    C11A 0.020(4) 0.047(6) 0.019(4) 0.005(4) -0.003(3) 0.000(4)
    C13A 0.028(3) 0.021(3) 0.032(4) 0.000(3) 0.007(3) -0.008(3)
    C14A 0.025(3) 0.025(4) 0.022(4) -0.001(3) 0.002(3) 0.003(3)
    C15A 0.020(3) 0.036(4) 0.023(4) 0.007(3) 0.006(3) -0.006(3)
    C16A 0.036(4) 0.028(4) 0.024(4) 0.007(3) 0.007(3) 0.006(3)
    C18A 0.025(3) 0.023(4) 0.029(4) 0.004(3) -0.009(3) -0.006(3)
    C19A 0.019(3) 0.021(4) 0.028(4) 0.000(3) 0.007(3) -0.001(3)
    C10B 0.023(4) 0.022(4) 0.025(4) 0.004(3) 0.009(3) 0.002(3)
    C11B 0.024(5) 0.029(5) 0.028(5) 0.002(3) -0.009(4) 0.000(4)
    C13B 0.024(3) 0.025(4) 0.026(4) 0.002(3) 0.006(3) -0.002(3)
    C14B 0.020(3) 0.026(4) 0.022(4) 0.006(3) 0.002(3) 0.002(3)
    C15B 0.020(3) 0.026(4) 0.023(4) 0.002(3) -0.001(3) -0.007(3)
    C16B 0.026(4) 0.024(4) 0.028(4) 0.002(3) 0.002(3) 0.006(3)
    C18B 0.027(3) 0.020(3) 0.025(4) -0.003(3) 0.002(3) -0.009(3)
    C19B 0.030(4) 0.024(4) 0.024(4) -0.004(3) 0.011(3) -0.002(3)
_geom_special_details
;
All esds (except the esd in the dihedral angle between two l.s. planes) are
estimated using the full covariance matrix. The cell esds are taken into
account individually in the estimation of esds in distances, angles and
torsion angles; correlations between esds in cell parameters are only used
when they are defined by crystal symmetry. An approximate (isotropic)
treatment of cell esds is used for estimating esds involving l.s. planes.
;
loop_
    _geom_bond_atom_site_label_1
    _geom_bond_atom_site_label_2
    _geom_bond_site_symmetry_2
    _geom_bond_distance
    _geom_bond_publ_flag
    Cu1 O1 . 1.9126(19) y
    Cu1 N1 . 1.926(2) y
    Cu1 N4 . 2.010(2) y
    Cu1 S1 . 2.2626(8) y
    S1 C8 . 1.749(3) ?
    N1 C7 . 1.294(3) ?
    N1 N2 . 1.400(3) ?
    N2 C8 . 1.299(3) ?
    N3 C8 . 1.370(4) ?
    N3 C9 . 1.401(4) ?
    N3 H3N . 0.74(3) ?
    N4 C19B . 1.270(6) ?
    N4 C15A . 1.330(6) ?
    N4 C15B . 1.353(7) ?
    N4 C19A . 1.403(6) ?
    O1 C1 . 1.313(3) ?
    C1 C6 . 1.411(4) ?
    C1 C2 . 1.418(4) ?
    C2 C3 . 1.406(4) ?
    C2 C7 . 1.434(4) ?
    C3 C4 . 1.370(4) ?
    C3 H3A . 0.9500 ?
    C4 C5 . 1.392(4) ?
    C4 H4A . 0.9500 ?
    C5 C6 . 1.368(4) ?
    C5 H5A . 0.9500 ?
    C6 H6A . 0.9500 ?
    C7 H7A . 0.9500 ?
    C9 C14A . 1.369(7) ?
    C9 C10B . 1.379(7) ?
    C9 C10A . 1.413(7) ?
    C9 C14B . 1.424(6) ?
    C12 C11B . 1.338(9) ?
    C12 C11A . 1.344(10) ?
    C12 C13B . 1.414(7) ?
    C12 C13A . 1.433(7) ?
    C12 H12A . 0.9500 ?
    C17 C16A . 1.191(7) ?
    C17 C18B . 1.311(7) ?
    C17 C16B . 1.491(8) ?
    C17 C18A . 1.522(7) ?
    C17 H17A . 0.9500 ?
    C10A C11A . 1.383(10) ?
    C10A H10A . 0.9500 ?
    C11A H11A . 0.9500 ?
    C13A C14A . 1.380(8) ?
    C13A H13A . 0.9500 ?
    C14A H14A . 0.9500 ?
    C15A C16A . 1.373(9) ?
    C15A H15A . 0.9500 ?
    C16A H16A . 0.9500 ?
    C18A C19A . 1.363(8) ?
    C18A H18A . 0.9500 ?
    C19A H19A . 0.9500 ?
    C10B C11B . 1.387(11) ?
    C10B H10B . 0.9500 ?
    C11B H11B . 0.9500 ?
    C13B C14B . 1.371(8) ?
    C13B H13B . 0.9500 ?
    C14B H14B . 0.9500 ?
    C15B C16B . 1.374(8) ?
    C15B H15B . 0.9500 ?
    C16B H16B . 0.9500 ?
    C18B C19B . 1.388(8) ?
    C18B H18B . 0.9500 ?
    C19B H19B . 0.9500 ?
loop_
    _geom_angle_atom_site_label_1
    _geom_angle_atom_site_label_2
    _geom_angle_atom_site_label_3
    _geom_angle_site_symmetry_1
    _geom_angle_site_symmetry_3
    _geom_angle
    _geom_angle_publ_flag
    O1 Cu1 N1 . . 94.59(9) ?
    O1 Cu1 N4 . . 87.20(9) ?
    N1 Cu1 N4 . . 172.99(10) ?
    O1 Cu1 S1 . . 178.70(7) ?
    N1 Cu1 S1 . . 85.77(7) ?
    N4 Cu1 S1 . . 92.29(7) ?
    C8 S1 Cu1 . . 94.17(10) ?
    C7 N1 N2 . . 113.4(2) ?
    C7 N1 Cu1 . . 124.9(2) ?
    N2 N1 Cu1 . . 121.63(17) ?
    C8 N2 N1 . . 113.3(2) ?
    C8 N3 C9 . . 129.6(3) ?
    C8 N3 H3N . . 113(2) ?
    C9 N3 H3N . . 117(2) ?
    C19B N4 C15B . . 120.6(4) ?
    C15A N4 C19A . . 115.0(4) ?
    C19B N4 Cu1 . . 125.3(3) ?
    C15A N4 Cu1 . . 122.5(3) ?
    C15B N4 Cu1 . . 113.7(3) ?
    C19A N4 Cu1 . . 122.4(3) ?
    C1 O1 Cu1 . . 126.73(18) ?
    O1 C1 C6 . . 118.7(3) ?
    O1 C1 C2 . . 124.0(3) ?
    C6 C1 C2 . . 117.3(3) ?
    C3 C2 C1 . . 119.0(3) ?
    C3 C2 C7 . . 117.4(3) ?
    C1 C2 C7 . . 123.5(3) ?
    C4 C3 C2 . . 122.4(3) ?
    C4 C3 H3A . . 118.8 ?
    C2 C3 H3A . . 118.8 ?
    C3 C4 C5 . . 118.4(3) ?
    C3 C4 H4A . . 120.8 ?
    C5 C4 H4A . . 120.8 ?
    C6 C5 C4 . . 121.0(3) ?
    C6 C5 H5A . . 119.5 ?
    C4 C5 H5A . . 119.5 ?
    C5 C6 C1 . . 121.9(3) ?
    C5 C6 H6A . . 119.1 ?
    C1 C6 H6A . . 119.1 ?
    N1 C7 C2 . . 126.1(3) ?
    N1 C7 H7A . . 117.0 ?
    C2 C7 H7A . . 117.0 ?
    N2 C8 N3 . . 119.6(3) ?
    N2 C8 S1 . . 125.1(2) ?
    N3 C8 S1 . . 115.3(2) ?
    C14A C9 N3 . . 116.5(4) ?
    C10B C9 N3 . . 125.1(4) ?
    C14A C9 C10A . . 120.2(4) ?
    N3 C9 C10A . . 123.3(4) ?
    C10B C9 C14B . . 117.7(4) ?
    N3 C9 C14B . . 117.1(3) ?
    C11B C12 C13B . . 120.0(5) ?
    C11A C12 C13A . . 117.5(5) ?
    C11A C12 H12A . . 121.2 ?
    C13A C12 H12A . . 121.2 ?
    C18B C17 C16B . . 116.1(4) ?
    C16A C17 C18A . . 121.2(5) ?
    C16A C17 H17A . . 119.4 ?
    C18B C17 H17A . . 122.7 ?
    C16B C17 H17A . . 120.4 ?
    C18A C17 H17A . . 119.4 ?
    C11A C10A C9 . . 118.1(6) ?
    C11A C10A H10A . . 121.0 ?
    C9 C10A H10A . . 121.0 ?
    C12 C11A C10A . . 123.1(7) ?
    C12 C11A H11A . . 118.4 ?
    C10A C11A H11A . . 118.4 ?
    C14A C13A C12 . . 120.2(5) ?
    C14A C13A H13A . . 119.9 ?
    C12 C13A H13A . . 119.9 ?
    C9 C14A C13A . . 120.1(6) ?
    C9 C14A H14A . . 120.0 ?
    C13A C14A H14A . . 120.0 ?
    N4 C15A C16A . . 124.6(6) ?
    N4 C15A H15A . . 117.7 ?
    C16A C15A H15A . . 117.7 ?
    C17 C16A C15A . . 121.9(6) ?
    C17 C16A H16A . . 119.1 ?
    C15A C16A H16A . . 119.1 ?
    C19A C18A C17 . . 114.2(5) ?
    C19A C18A H18A . . 122.9 ?
    C17 C18A H18A . . 122.9 ?
    C18A C19A N4 . . 123.0(5) ?
    C18A C19A H19A . . 118.5 ?
    N4 C19A H19A . . 118.5 ?
    C9 C10B C11B . . 120.8(6) ?
    C9 C10B H10B . . 119.6 ?
    C11B C10B H10B . . 119.6 ?
    C12 C11B C10B . . 121.2(7) ?
    C12 C11B H11B . . 119.4 ?
    C10B C11B H11B . . 119.4 ?
    C14B C13B C12 . . 119.0(5) ?
    C14B C13B H13B . . 120.5 ?
    C12 C13B H13B . . 120.5 ?
    C13B C14B C9 . . 120.7(5) ?
    C13B C14B H14B . . 119.7 ?
    C9 C14B H14B . . 119.7 ?
    N4 C15B C16B . . 121.2(6) ?
    N4 C15B H15B . . 119.4 ?
    C16B C15B H15B . . 119.4 ?
    C15B C16B C17 . . 116.9(5) ?
    C15B C16B H16B . . 121.5 ?
    C17 C16B H16B . . 121.5 ?
    C17 C18B C19B . . 121.8(5) ?
    C17 C18B H18B . . 119.1 ?
    C19B C18B H18B . . 119.1 ?
    N4 C19B C18B . . 122.3(6) ?
    N4 C19B H19B . . 118.8 ?
    C18B C19B H19B . . 118.8 ?
loop_
    _geom_torsion_atom_site_label_1
    _geom_torsion_atom_site_label_2
    _geom_torsion_atom_site_label_3
    _geom_torsion_atom_site_label_4
    _geom_torsion_site_symmetry_1
    _geom_torsion_site_symmetry_2
    _geom_torsion_site_symmetry_3
    _geom_torsion_site_symmetry_4
    _geom_torsion
    _geom_torsion_publ_flag
    N1 Cu1 S1 C8 . . . . 1.70(11) ?
    N4 Cu1 S1 C8 . . . . -171.55(12) ?
    O1 Cu1 N1 C7 . . . . -3.4(2) ?
    S1 Cu1 N1 C7 . . . . 177.9(2) ?
    O1 Cu1 N1 N2 . . . . 176.30(19) ?
    S1 Cu1 N1 N2 . . . . -2.45(18) ?
    C7 N1 N2 C8 . . . . -178.1(2) ?
    Cu1 N1 N2 C8 . . . . 2.2(3) ?
    O1 Cu1 N4 C19B . . . . 70.3(4) ?
    S1 Cu1 N4 C19B . . . . -110.8(4) ?
    O1 Cu1 N4 C15A . . . . -55.3(4) ?
    S1 Cu1 N4 C15A . . . . 123.5(4) ?
    O1 Cu1 N4 C15B . . . . -103.2(3) ?
    S1 Cu1 N4 C15B . . . . 75.7(3) ?
    O1 Cu1 N4 C19A . . . . 126.2(3) ?
    S1 Cu1 N4 C19A . . . . -55.0(3) ?
    N1 Cu1 O1 C1 . . . . 4.4(2) ?
    N4 Cu1 O1 C1 . . . . 177.6(2) ?
    Cu1 O1 C1 C6 . . . . 176.65(19) ?
    Cu1 O1 C1 C2 . . . . -3.4(4) ?
    O1 C1 C2 C3 . . . . -179.4(3) ?
    C6 C1 C2 C3 . . . . 0.6(4) ?
    O1 C1 C2 C7 . . . . -0.2(4) ?
    C6 C1 C2 C7 . . . . 179.8(3) ?
    C1 C2 C3 C4 . . . . -0.1(4) ?
    C7 C2 C3 C4 . . . . -179.3(3) ?
    C2 C3 C4 C5 . . . . -0.3(4) ?
    C3 C4 C5 C6 . . . . 0.0(5) ?
    C4 C5 C6 C1 . . . . 0.6(5) ?
    O1 C1 C6 C5 . . . . 179.1(3) ?
    C2 C1 C6 C5 . . . . -0.9(4) ?
    N2 N1 C7 C2 . . . . -178.4(2) ?
    Cu1 N1 C7 C2 . . . . 1.3(4) ?
    C3 C2 C7 N1 . . . . -179.6(3) ?
    C1 C2 C7 N1 . . . . 1.2(4) ?
    N1 N2 C8 N3 . . . . -179.9(2) ?
    N1 N2 C8 S1 . . . . -0.2(3) ?
    C9 N3 C8 N2 . . . . 0.5(5) ?
    C9 N3 C8 S1 . . . . -179.3(2) ?
    Cu1 S1 C8 N2 . . . . -1.4(3) ?
    Cu1 S1 C8 N3 . . . . 178.4(2) ?
    C8 N3 C9 C14A . . . . 161.8(4) ?
    C8 N3 C9 C10B . . . . 25.5(6) ?
    C8 N3 C9 C10A . . . . -17.5(6) ?
    C8 N3 C9 C14B . . . . -155.4(4) ?
    C14A C9 C10A C11A . . . . 1.0(9) ?
    C10B C9 C10A C11A . . . . 74.9(9) ?
    N3 C9 C10A C11A . . . . -179.8(5) ?
    C14B C9 C10A C11A . . . . -38.5(8) ?
    C11B C12 C11A C10A . . . . -83.6(13) ?
    C13B C12 C11A C10A . . . . 34.8(9) ?
    C13A C12 C11A C10A . . . . -10.2(10) ?
    C9 C10A C11A C12 . . . . 5.2(11) ?
    C11B C12 C13A C14A . . . . 40.7(8) ?
    C11A C12 C13A C14A . . . . 9.4(8) ?
    C13B C12 C13A C14A . . . . -77.5(7) ?
    C10B C9 C14A C13A . . . . -36.8(7) ?
    N3 C9 C14A C13A . . . . 179.2(5) ?
    C10A C9 C14A C13A . . . . -1.6(8) ?
    C14B C9 C14A C13A . . . . 78.3(8) ?
    C12 C13A C14A C9 . . . . -3.7(9) ?
    C19B N4 C15A C16A . . . . 44.8(8) ?
    C15B N4 C15A C16A . . . . -86.2(8) ?
    C19A N4 C15A C16A . . . . 1.6(9) ?
    Cu1 N4 C15A C16A . . . . -177.0(5) ?
    C18B C17 C16A C15A . . . . -44.0(8) ?
    C16B C17 C16A C15A . . . . 77.8(8) ?
    C18A C17 C16A C15A . . . . 1.2(10) ?
    N4 C15A C16A C17 . . . . -1.4(12) ?
    C16A C17 C18A C19A . . . . -1.4(8) ?
    C18B C17 C18A C19A . . . . 69.4(6) ?
    C16B C17 C18A C19A . . . . -41.7(6) ?
    C17 C18A C19A N4 . . . . 1.8(8) ?
    C19B N4 C19A C18A . . . . -73.6(7) ?
    C15A N4 C19A C18A . . . . -2.0(8) ?
    C15B N4 C19A C18A . . . . 43.1(7) ?
    Cu1 N4 C19A C18A . . . . 176.6(4) ?
    C14A C9 C10B C11B . . . . 42.1(8) ?
    N3 C9 C10B C11B . . . . -178.0(5) ?
    C10A C9 C10B C11B . . . . -78.4(9) ?
    C14B C9 C10B C11B . . . . 2.9(9) ?
    C11A C12 C11B C10B . . . . 82.0(13) ?
    C13B C12 C11B C10B . . . . 7.1(10) ?
    C13A C12 C11B C10B . . . . -36.3(8) ?
    C9 C10B C11B C12 . . . . -4.4(11) ?
    C11B C12 C13B C14B . . . . -8.5(9) ?
    C11A C12 C13B C14B . . . . -40.6(8) ?
    C13A C12 C13B C14B . . . . 70.9(7) ?
    C12 C13B C14B C9 . . . . 7.3(9) ?
    C14A C9 C14B C13B . . . . -84.6(8) ?
    C10B C9 C14B C13B . . . . -4.6(8) ?
    N3 C9 C14B C13B . . . . 176.3(5) ?
    C10A C9 C14B C13B . . . . 32.3(8) ?
    C19B N4 C15B C16B . . . . 1.2(8) ?
    C15A N4 C15B C16B . . . . 62.1(7) ?
    C19A N4 C15B C16B . . . . -46.9(7) ?
    Cu1 N4 C15B C16B . . . . 175.0(5) ?
    N4 C15B C16B C17 . . . . 5.9(9) ?
    C16A C17 C16B C15B . . . . -81.2(8) ?
    C18B C17 C16B C15B . . . . -11.6(8) ?
    C18A C17 C16B C15B . . . . 38.9(7) ?
    C16A C17 C18B C19B . . . . 48.0(7) ?
    C16B C17 C18B C19B . . . . 10.8(8) ?
    C18A C17 C18B C19B . . . . -77.4(6) ?
    C15A N4 C19B C18B . . . . -39.3(7) ?
    C15B N4 C19B C18B . . . . -2.7(8) ?
    C19A N4 C19B C18B . . . . 81.0(7) ?
    Cu1 N4 C19B C18B . . . . -175.8(4) ?
    C17 C18B C19B N4 . . . . -3.9(9) ?
loop_
    _geom_hbond_atom_site_label_D
    _geom_hbond_atom_site_label_H
    _geom_hbond_atom_site_label_A
    _geom_hbond_site_symmetry_A
    _geom_hbond_distance_DH
    _geom_hbond_distance_HA
    _geom_hbond_distance_DA
    _geom_hbond_angle_DHA
    N3 H3N S1 2_556 0.74(3) 2.90(3) 3.593(3) 157(3)
    C10A H10A N2 . 0.95 2.28 2.852(7) 117.9
    C10B H10B N2 . 0.95 2.43 2.936(7) 113.3
    C14B H14B S1 2_556 0.95 2.81 3.679(6) 152.4
    C15B H15B O1 1_565 0.95 2.40 3.339(7) 169.2
    C16A H16A O1 3_656 0.95 2.53 3.371(7) 148.0
data_global
_journal_date_recd_electronic     2010-04-29
_journal_date_accepted     2010-05-11
_journal_name_full     'Acta Crystallographica, Section E'
_journal_year     2010
_journal_volume     66
_journal_issue      6
_journal_page_first     m676
_journal_page_last     m676
_journal_paper_category     QM
_journal_coeditor_code     WM2343
_publ_contact_author_name     'Svitlana Orysyk'
_publ_contact_author_address
;
Institute of General and Inorganic Chemistry, NAS Ukraine
Kyiv
prosp. Palladina 32/34
03680
Ukraine
;
_publ_contact_author_email     'orysyk@ionc.kiev.ua'
_publ_contact_author_fax     '+380(44)4243070'
_publ_contact_author_phone     '+380(44)4240511'
_publ_section_title
;\
[1-(2-Oxidobenzylidene)-4-phenylthiosemicarbazidato-\k^3^<i>O</i>,<i>N</i>^1^,\
<i>S</i>](pyridine-\k<i>N</i>)copper(II)
;
loop_
    _publ_author_name
    _publ_author_footnote
    _publ_author_address
    'Bon, Vladimir V.' .
;
Institute of General and Inorganic Chemistry, NAS Ukraine
Kyiv
prosp. Palladina 32/34
03680 Ukraine
;
    'Orysyk, Svitlana I.' .
;
Institute of General and Inorganic Chemistry, NAS Ukraine
Kyiv
prosp. Palladina 32/34
03680 Ukraine
;
    'Pekhnyo, Vasily I.' .
;
Institute of General and Inorganic Chemistry, NAS Ukraine
Kyiv
prosp. Palladina 32/34
03680 Ukraine
;
