# Supplementary material for: [1-(2-Oxidobenzyl­idene)-4-phenyl­thio­semicarbazidato-κ3 O,N 1,S](pyridine-κN)copper(II)
Source: Acta Crystallogr Sect E Struct Rep Online. 2010 May 19;66(Pt 6):m676. doi: 10.1107/S1600536810017381 (PMC2979479; doi:10.1107/S1600536810017381)
Supplement: Supplementary file 2 [file e-66-0m676-Isup2.hkl]

# 
# h,k,l, Fc-squared, Fo-squared, sigma(Fo-squared) and status flag 
# 
data_I
_shelx_title ' 965 in P2(1)/n' 
_shelx_refln_list_code          4 
_shelx_F_calc_maximum      276.98 
_exptl_crystal_F_000       844.00 
_reflns_d_resolution_high  0.7987 
 
loop_ 
 _symmetry_equiv_pos_as_xyz 
 'x, y, z' 
 '-x+1/2, y+1/2, -z+1/2' 
 '-x, -y, -z' 
 'x-1/2, -y-1/2, z-1/2' 
 
_cell_length_a    18.2958 
_cell_length_b     4.5610 
_cell_length_c    20.4733 
_cell_angle_alpha  90.000 
_cell_angle_beta   93.602 
_cell_angle_gamma  90.000 
 
_shelx_F_squared_multiplier     1.000 
 
loop_ 
 _refln_index_h 
 _refln_index_k 
 _refln_index_l 
 _refln_F_squared_calc 
 _refln_F_squared_meas 
 _refln_F_squared_sigma 
 _refln_observed_status 
   2   0   0    19007.70    18964.22    578.20 o 
   4   0   0    47046.55    47442.07    896.97 o 
   6   0   0      204.49      215.60     17.91 o 
   8   0   0     7777.26     7872.55    164.62 o 
  10   0   0     3139.10     3031.14     78.63 o 
  12   0   0     6055.46     5761.77    121.69 o 
  14   0   0     5617.12     5475.37    180.65 o 
  16   0   0      148.11      125.26     36.59 o 
  18   0   0      212.12      211.17     47.41 o 
  20   0   0      178.64      198.24    134.54 o 
  22   0   0     2280.16     2467.56    273.10 o 
   1   1   0     6845.98     6815.02     98.90 o 
   2   1   0     1547.42     1576.59     27.89 o 
   3   1   0     6235.77     6223.90     96.83 o 
   4   1   0    15882.36    16295.58    226.18 o 
   5   1   0       60.90       92.97     10.08 o 
   6   1   0     2090.51     2183.49     40.90 o 
   7   1   0     9568.25     9223.79    135.82 o 
   8   1   0        1.09       -0.68      8.47 o 
   9   1   0      547.03      583.43     21.70 o 
  10   1   0      578.46      554.56     30.06 o 
  11   1   0      155.30      199.01     15.03 o 
  12   1   0      466.99      492.26     26.81 o 
  13   1   0      297.80      305.08     23.73 o 
  14   1   0       46.53       20.52     16.52 o 
  15   1   0     3297.86     3218.29     90.98 o 
  16   1   0        2.72       12.40     20.90 o 
  17   1   0       47.57       43.22     30.76 o 
  18   1   0      502.13      514.04     49.83 o 
  19   1   0     1890.19     1937.65     90.78 o 
  20   1   0      372.72      377.45     65.86 o 
  21   1   0      406.48      443.52     54.87 o 
  22   1   0        0.83       51.39     55.54 o 
   0   2   0     3682.98     3526.72     82.77 o 
   1   2   0       33.38       61.10     13.08 o 
   2   2   0      282.14      243.41     17.09 o 
   3   2   0     2218.63     2205.65     49.77 o 
   4   2   0     1283.55     1297.83     33.35 o 
   5   2   0     2717.35     2644.15     47.10 o 
   6   2   0     2448.56     2288.48     45.30 o 
   7   2   0      208.87      215.53     17.39 o 
   8   2   0      963.15      930.75     29.94 o 
   9   2   0      832.23      851.50     38.67 o 
  10   2   0       62.77       73.87     19.65 o 
  11   2   0      318.69      344.91     31.81 o 
  12   2   0       41.17       39.95     23.13 o 
  13   2   0      477.91      458.24     37.95 o 
  14   2   0      104.93       99.11     25.06 o 
  15   2   0      291.16      243.66     35.26 o 
  16   2   0       75.71       65.57     28.12 o 
  17   2   0       63.00      101.82     31.72 o 
  18   2   0       32.63       35.59     30.44 o 
  19   2   0       30.00       35.05     33.45 o 
  20   2   0      629.59      651.83     63.23 o 
  21   2   0        4.13      -11.03     43.46 o 
   1   3   0     5482.90     5482.24     97.25 o 
   2   3   0     2830.49     2921.97     60.34 o 
   3   3   0      620.21      605.72     31.74 o 
   4   3   0     1357.31     1438.22     41.27 o 
   5   3   0      394.93      405.67     29.70 o 
   6   3   0       42.03       47.56     19.44 o 
   7   3   0      978.00     1022.58     44.46 o 
   8   3   0       85.96       55.07     21.38 o 
   9   3   0     4035.84     4179.59     98.52 o 
  10   3   0        7.17       42.47     26.92 o 
  11   3   0      235.50      321.09     42.93 o 
  12   3   0      536.70      592.98     51.20 o 
  13   3   0     2209.29     2385.49     98.29 o 
  14   3   0        1.47      -32.15     32.15 o 
  15   3   0        4.17       -2.87     34.19 o 
  16   3   0      332.37      350.42     43.64 o 
  17   3   0        1.20      -32.09     32.09 o 
  18   3   0       95.04      102.43     38.63 o 
  19   3   0        8.17      -39.20     43.49 o 
   0   4   0      145.84      131.32     39.84 o 
   1   4   0      667.81      664.43     32.73 o 
   2   4   0      732.16      732.17     35.10 o 
   3   4   0     2596.58     2752.97     75.91 o 
   4   4   0      777.13      793.68     42.06 o 
   5   4   0     2149.69     2353.22     86.19 o 
   6   4   0     1615.36     1710.83     78.38 o 
   7   4   0       77.60       90.14     34.42 o 
   8   4   0      591.36      579.47     50.14 o 
   9   4   0      901.91      928.85     59.78 o 
  10   4   0      598.12      745.45     60.64 o 
  11   4   0      446.88      501.87     53.88 o 
  12   4   0      154.22      157.12     42.67 o 
  13   4   0        1.82       22.80     38.97 o 
  14   4   0      201.21      199.36     46.89 o 
  15   4   0       42.31       59.24     47.15 o 
  16   4   0      553.81      576.43     68.85 o 
   1   5   0        2.05      -29.32     29.32 o 
   2   5   0      740.79      696.93     54.34 o 
   3   5   0      147.14      200.11     50.22 o 
   4   5   0      579.62      676.90     58.44 o 
   5   5   0       13.58      -19.29     40.58 o 
   6   5   0       83.25      113.67     45.94 o 
   7   5   0       19.95      -32.83     40.94 o 
   8   5   0       30.13       11.41     43.35 o 
   9   5   0        5.33      -30.04     42.14 o 
  10   5   0       77.20      156.32     57.24 o 
 -21   0   1       22.75       38.12     60.49 o 
 -19   0   1      120.39      150.69     46.86 o 
 -17   0   1      262.50      283.82     48.51 o 
 -15   0   1      539.14      507.33     51.46 o 
 -13   0   1     2860.55     2973.42     75.42 o 
 -11   0   1    12617.25    12343.72    231.91 o 
  -9   0   1     1223.34     1201.85     38.72 o 
  -7   0   1     2352.29     2203.58     77.57 o 
  -5   0   1     4003.86     3695.19     91.14 o 
  -3   0   1     4267.75     4151.15     95.16 o 
  -1   0   1     2669.41     2666.22     90.36 o 
   3   0   1    16330.04    15805.20    412.16 o 
   5   0   1      127.56      144.95     17.24 o 
   7   0   1        2.26       10.09     10.78 o 
   9   0   1     3819.91     3564.31     86.75 o 
  11   0   1     6301.22     6126.97    139.24 o 
  13   0   1       70.08       32.81     16.37 o 
  15   0   1     2392.68     2583.85    105.98 o 
  17   0   1      629.81      706.51     75.65 o 
  19   0   1      277.27      292.24     71.89 o 
  21   0   1        3.31       52.50     64.15 o 
 -22   1   1       13.39      -14.15     42.56 o 
 -21   1   1      222.97      233.71     43.90 o 
 -20   1   1       87.98      101.16     37.09 o 
 -19   1   1       26.86       44.98     33.75 o 
 -18   1   1      987.08      993.21     64.61 o 
 -17   1   1       45.29        4.09     28.92 o 
 -16   1   1        4.67       -3.73     18.48 o 
 -15   1   1        0.76       -4.77     17.06 o 
 -14   1   1     1701.73     1666.19     50.28 o 
 -13   1   1      335.25      308.70     24.12 o 
 -12   1   1     1385.82     1363.60     43.27 o 
 -11   1   1      192.50      224.75     16.50 o 
 -10   1   1     3244.65     3116.08     58.13 o 
  -9   1   1     3760.95     3787.92     66.25 o 
  -8   1   1     2117.53     2049.01     48.40 o 
  -7   1   1      335.71      354.75     16.12 o 
  -6   1   1     9637.63     9447.39    153.87 o 
  -5   1   1      667.75      797.84     23.75 o 
  -4   1   1    30777.59    30411.50    434.69 o 
  -3   1   1       96.13      121.42     12.52 o 
  -2   1   1     2455.60     2405.38     40.28 o 
  -1   1   1     7739.58     7566.91    109.25 o 
   0   1   1     7439.90     7328.25    101.74 o 
   1   1   1     2756.43     2769.69     42.27 o 
   2   1   1    10669.13    10426.30    147.46 o 
   3   1   1    12816.99    12975.67    191.71 o 
   4   1   1     5856.35     5579.55     95.48 o 
   5   1   1     1379.39     1379.46     37.14 o 
   6   1   1      188.70      205.40     13.75 o 
   7   1   1      198.39      201.59     15.91 o 
   8   1   1     6429.64     6307.09    102.80 o 
   9   1   1      639.56      652.65     29.52 o 
  10   1   1     3659.60     3665.68     68.22 o 
  11   1   1      236.30      230.34     18.81 o 
  12   1   1       59.64       49.87     14.13 o 
  13   1   1      452.35      451.00     26.99 o 
  14   1   1        3.78       23.88     18.80 o 
  15   1   1     1033.63      917.28     43.98 o 
  16   1   1      462.62      537.45     36.78 o 
  17   1   1      156.00      110.11     32.01 o 
  18   1   1      973.87     1040.16     65.30 o 
  19   1   1       19.40       78.33     35.12 o 
  20   1   1        1.61      -31.72     31.72 o 
  21   1   1      415.63      302.08     59.59 o 
  22   1   1      392.86      525.29     94.29 o 
 -21   2   1       72.02       67.49     45.22 o 
 -20   2   1       41.21        6.26     37.25 o 
 -19   2   1      489.74      417.39     45.09 o 
 -18   2   1      128.27      138.99     34.32 o 
 -17   2   1      602.74      610.28     47.00 o 
 -16   2   1     1134.92     1083.99     94.75 o 
 -15   2   1      166.73      100.41     26.12 o 
 -14   2   1      313.34      316.62     33.90 o 
 -13   2   1     1089.62     1068.11     49.05 o 
 -12   2   1      319.18      333.03     29.05 o 
 -11   2   1     1885.98     1868.65     58.95 o 
 -10   2   1       15.77       18.95     20.64 o 
  -9   2   1      199.77      193.87     26.56 o 
  -8   2   1     4503.90     4512.55     80.57 o 
  -7   2   1     3683.23     3757.98     69.74 o 
  -6   2   1     4821.39     4784.47     76.13 o 
  -5   2   1     5878.25     5811.75     89.51 o 
  -4   2   1     1429.97     1453.06     48.52 o 
  -3   2   1     5465.59     5423.98     81.28 o 
  -2   2   1     4594.76     4611.74     71.63 o 
  -1   2   1       47.15       47.00     12.59 o 
   0   2   1       38.01       27.43     13.96 o 
   1   2   1     3636.88     3672.90     62.32 o 
   2   2   1     1009.91     1010.33     29.73 o 
   3   2   1     2519.75     2293.38     44.33 o 
   4   2   1       14.24       17.14     10.51 o 
   5   2   1      354.41      365.04     18.53 o 
   6   2   1     5201.99     5351.80     84.07 o 
   7   2   1      954.77      916.26     31.64 o 
   8   2   1      164.52      174.70     23.43 o 
   9   2   1     2526.96     2522.90     57.99 o 
  10   2   1       62.06       85.54     19.77 o 
  11   2   1     1938.55     1959.41     67.29 o 
  12   2   1      280.11      232.04     34.16 o 
  13   2   1       19.65      -21.81     21.81 o 
  14   2   1     1426.07     1568.67    128.36 o 
  15   2   1      575.37      567.37     43.61 o 
  16   2   1      489.47      485.65     42.35 o 
  17   2   1      239.95      330.19     40.67 o 
  18   2   1      628.44      545.54     47.70 o 
  19   2   1      119.12      143.26     39.60 o 
  20   2   1      194.40      290.57     50.17 o 
  21   2   1       54.64       51.38     47.16 o 
 -19   3   1       52.25       31.28     47.61 o 
 -18   3   1      107.19      107.82     42.87 o 
 -17   3   1       37.83       72.33     39.12 o 
 -16   3   1      168.38      196.28     38.73 o 
 -15   3   1      106.99      155.31     35.31 o 
 -14   3   1      252.63      222.05     40.41 o 
 -13   3   1      310.72      338.45     44.64 o 
 -12   3   1      391.81      468.17     47.58 o 
 -11   3   1      194.43      215.46     37.35 o 
 -10   3   1     2109.29     2214.47     82.07 o 
  -9   3   1     1158.27     1201.02     50.29 o 
  -8   3   1       83.45      104.55     23.78 o 
  -7   3   1      358.73      354.07     33.90 o 
  -6   3   1      364.09      358.31     33.58 o 
  -5   3   1      278.49      344.06     30.50 o 
  -4   3   1      532.61      483.34     26.57 o 
  -3   3   1      675.25      662.16     30.47 o 
  -2   3   1     2638.21     2589.39     68.18 o 
  -1   3   1     6309.69     6392.75     99.81 o 
   0   3   1      217.22      193.05     20.24 o 
   1   3   1     1246.66     1282.14     43.00 o 
   2   3   1     2360.85     2305.38     54.97 o 
   3   3   1      374.73      367.51     23.18 o 
   4   3   1      375.66      409.10     26.46 o 
   5   3   1      475.58      479.29     31.15 o 
   6   3   1      320.01      327.61     27.92 o 
   7   3   1      406.64      450.98     35.23 o 
   8   3   1      488.24      537.06     37.48 o 
   9   3   1       54.95       94.93     27.78 o 
  10   3   1      543.36      543.75     43.34 o 
  11   3   1      388.70      444.50     44.64 o 
  12   3   1      344.71      364.71     44.17 o 
  13   3   1      961.80     1019.77     64.99 o 
  14   3   1      285.81      280.90     42.75 o 
  15   3   1      178.30      172.82     40.24 o 
  16   3   1      397.14      484.44     61.79 o 
  17   3   1        0.34        0.67     32.04 o 
  18   3   1      121.91      100.97     38.54 o 
  19   3   1        2.36        0.77     39.29 o 
 -16   4   1      116.42      108.04     51.55 o 
 -15   4   1       49.60        6.10     44.01 o 
 -14   4   1      196.12      186.19     50.26 o 
 -13   4   1        2.25       -3.37     39.65 o 
 -12   4   1       84.16       48.41     40.75 o 
 -11   4   1      197.31      169.93     41.95 o 
 -10   4   1      288.00      289.82     42.86 o 
  -9   4   1     1102.33     1144.58     65.09 o 
  -8   4   1     1354.55     1485.37     88.27 o 
  -7   4   1       24.47       42.85     31.84 o 
  -6   4   1      885.33      918.88     56.73 o 
  -5   4   1      552.66      604.16     44.70 o 
  -4   4   1       89.31      122.59     24.96 o 
  -3   4   1      326.41      322.80     30.28 o 
  -2   4   1     1962.56     2022.32     60.07 o 
  -1   4   1        8.10       -4.88     18.43 o 
   0   4   1     1199.33     1142.76     43.16 o 
   1   4   1        5.78      -14.53     18.82 o 
   2   4   1      109.96       77.60     22.95 o 
   3   4   1      390.43      332.59     33.06 o 
   4   4   1      433.61      485.88     36.52 o 
   5   4   1     1083.89     1054.24     59.26 o 
   6   4   1      110.06      116.63     44.21 o 
   7   4   1      136.47      131.37     35.06 o 
   8   4   1      185.67      215.53     37.52 o 
   9   4   1      233.80      203.89     42.01 o 
  10   4   1        5.90       17.18     35.10 o 
  11   4   1       24.58        9.30     36.00 o 
  12   4   1      469.23      528.11     55.99 o 
  13   4   1      109.71      118.70     43.03 o 
  14   4   1      232.41      298.66     51.28 o 
  15   4   1        2.37        3.13     39.82 o 
  16   4   1        2.05      -30.59     41.51 o 
 -10   5   1       55.08       75.72     43.62 o 
  -9   5   1      190.89      143.73     49.40 o 
  -8   5   1       49.80       47.19     40.96 o 
  -7   5   1     1466.09     1518.19     95.70 o 
  -6   5   1       20.31       66.53     39.53 o 
  -5   5   1      512.03      463.17     52.90 o 
  -4   5   1       32.32       56.29     50.68 o 
  -3   5   1      269.88      368.01     91.42 o 
  -2   5   1      104.11      141.76     44.20 o 
  -1   5   1      388.13      392.48     47.98 o 
   0   5   1       20.21       42.69     38.86 o 
   1   5   1      399.17      361.67     44.90 o 
   2   5   1      185.90      168.28     39.10 o 
   3   5   1       73.12       10.83     34.92 o 
   4   5   1        0.34        7.80     38.33 o 
   5   5   1      943.81      991.15     80.53 o 
   6   5   1        0.01      -34.36     39.77 o 
   7   5   1     1032.41     1098.37     75.11 o 
   8   5   1        4.25      -27.99     41.61 o 
   9   5   1        2.95      -24.72     44.28 o 
  10   5   1       32.98       -1.72     69.99 o 
 -22   0   2     2490.81     2566.03    187.48 o 
 -20   0   2        1.54       29.45     41.58 o 
 -18   0   2     3402.60     3543.90    140.27 o 
 -16   0   2      611.65      642.49     61.88 o 
 -14   0   2     1420.04     1540.27     80.38 o 
 -12   0   2      334.08      342.63     25.66 o 
 -10   0   2    11389.99    11394.42    213.79 o 
  -8   0   2     6601.73     6650.22    129.33 o 
  -6   0   2      844.08      852.48     31.96 o 
  -4   0   2     6280.09     6284.39    116.31 o 
  -2   0   2    16764.10    16995.79    366.94 o 
   0   0   2    18241.83    19064.02    408.90 o 
   2   0   2     5847.95     5922.90    153.64 o 
   4   0   2     3603.20     3439.15     85.04 o 
   6   0   2       62.33      105.56     14.19 o 
   8   0   2      627.33      627.80     28.40 o 
  10   0   2      888.52     1063.03     39.47 o 
  12   0   2     4363.64     4179.78    181.48 o 
  14   0   2      979.53      992.13     66.15 o 
  16   0   2      115.64      132.52     37.54 o 
  18   0   2        8.41        6.58     50.54 o 
  20   0   2      885.26      999.51    112.07 o 
  22   0   2      945.08     1082.39    129.44 o 
 -22   1   2      245.84      210.84     65.50 o 
 -21   1   2       24.00       49.79     37.87 o 
 -20   1   2      119.84       83.08     37.61 o 
 -19   1   2      168.40      177.00     38.79 o 
 -18   1   2      226.16      208.31     37.79 o 
 -17   1   2      372.51      370.72     37.14 o 
 -16   1   2     1169.31     1179.15     46.93 o 
 -15   1   2     1424.78     1416.11     49.25 o 
 -14   1   2      239.46      235.88     22.89 o 
 -13   1   2      141.55      145.03     19.78 o 
 -12   1   2     2012.15     2009.93     50.81 o 
 -11   1   2      169.19      172.80     14.96 o 
 -10   1   2      204.24      196.34     14.46 o 
  -9   1   2     2459.77     2303.97     43.12 o 
  -8   1   2     1452.57     1458.02     39.66 o 
  -7   1   2    14173.48    14186.08    226.12 o 
  -6   1   2      824.45      851.45     35.44 o 
  -5   1   2      898.69      910.24     37.11 o 
  -4   1   2    10151.07    10301.14    172.85 o 
  -3   1   2    76716.37    76206.97   1017.96 o 
  -2   1   2    11485.17    11780.64    151.84 o 
  -1   1   2     1578.17     1376.03     27.51 o 
   0   1   2     2397.81     2236.74     36.36 o 
   1   1   2     3374.29     3396.01     50.19 o 
   2   1   2     1932.26     1910.26     32.83 o 
   3   1   2     2694.25     2804.56     59.77 o 
   4   1   2        0.67       -0.61      9.30 o 
   5   1   2     7729.77     7545.82    112.20 o 
   6   1   2      177.10      192.41     11.68 o 
   7   1   2     5143.13     5196.74     81.28 o 
   8   1   2       80.28       86.24     11.89 o 
   9   1   2     1757.86     1815.66     37.94 o 
  10   1   2      369.06      323.80     17.39 o 
  11   1   2     2335.31     2307.62     52.94 o 
  12   1   2      204.75      174.36     17.74 o 
  13   1   2      778.52      796.46     38.70 o 
  14   1   2       50.33       55.63     20.76 o 
  15   1   2      199.69      179.88     26.49 o 
  16   1   2       54.77       51.47     23.34 o 
  17   1   2      749.59      806.35     50.73 o 
  18   1   2       52.85       60.29     35.10 o 
  19   1   2     2395.49     2313.31    114.46 o 
  20   1   2      212.24      207.32     53.17 o 
  21   1   2      262.99      241.84     56.60 o 
  22   1   2      187.34      183.38     62.87 o 
 -21   2   2        2.16      -28.50     42.93 o 
 -20   2   2       81.58       98.67     42.37 o 
 -19   2   2      122.90      109.99     34.11 o 
 -18   2   2        3.41       38.73     29.17 o 
 -17   2   2        7.27       11.54     28.30 o 
 -16   2   2      907.77      966.55     54.38 o 
 -15   2   2       99.53       81.45     25.72 o 
 -14   2   2      598.37      656.19     40.48 o 
 -13   2   2       85.36      104.11     21.79 o 
 -12   2   2      516.59      521.80     31.63 o 
 -11   2   2       18.48       13.56     18.91 o 
 -10   2   2     1364.87     1293.27     48.12 o 
  -9   2   2       68.95       52.62     18.14 o 
  -8   2   2     1062.07     1097.52     58.86 o 
  -7   2   2     5070.30     5257.20     87.59 o 
  -6   2   2      727.56      685.47     21.47 o 
  -5   2   2     1188.96     1071.56     29.85 o 
  -4   2   2     1623.04     1726.93     38.39 o 
  -3   2   2     2758.94     2912.60     50.59 o 
  -2   2   2     9508.63     9338.76    134.41 o 
  -1   2   2        9.54       20.36     12.22 o 
   0   2   2     1050.04     1003.91     28.87 o 
   1   2   2        2.80       12.71     11.33 o 
   2   2   2      230.82      252.00     15.99 o 
   3   2   2     2305.51     2127.34     55.98 o 
   4   2   2     4488.38     4497.28     76.01 o 
   5   2   2      419.78      432.19     19.87 o 
   6   2   2     5657.31     5675.15     92.26 o 
   7   2   2     2139.94     2121.77     44.31 o 
   8   2   2       11.10        9.70     12.45 o 
   9   2   2      266.97      250.07     29.72 o 
  10   2   2      864.54      784.57     45.46 o 
  11   2   2      222.95      261.86     32.00 o 
  12   2   2     1271.65     1331.70     59.25 o 
  13   2   2        5.79      -16.48     22.55 o 
  14   2   2      416.99      433.59     38.96 o 
  15   2   2      780.83      745.70     48.44 o 
  16   2   2      528.73      553.15     44.78 o 
  17   2   2     1025.41      953.12     57.73 o 
  18   2   2     1537.58     1605.52     80.12 o 
  19   2   2       70.39       55.01     34.49 o 
  20   2   2     1177.45     1235.92     88.89 o 
  21   2   2      255.65      220.50     72.23 o 
 -19   3   2      378.57      375.42     64.46 o 
 -18   3   2       20.20      -23.83     56.80 o 
 -17   3   2      142.18      162.52     45.08 o 
 -16   3   2       17.44       67.89     36.99 o 
 -15   3   2      670.51      657.13     82.62 o 
 -14   3   2      225.18      185.76     40.73 o 
 -13   3   2     1391.17     1300.57     71.51 o 
 -12   3   2     1253.46     1389.09     72.93 o 
 -11   3   2      861.03      767.57     54.66 o 
 -10   3   2        1.34       10.06     21.94 o 
  -9   3   2     4778.43     4792.83    110.64 o 
  -8   3   2      626.23      586.18     36.06 o 
  -7   3   2      180.25      197.18     27.27 o 
  -6   3   2      417.39      402.85     32.33 o 
  -5   3   2       43.06       57.47     27.22 o 
  -4   3   2      561.27      611.99     39.46 o 
  -3   3   2       79.12       83.49     16.36 o 
  -2   3   2       23.11      -10.32     14.24 o 
  -1   3   2     5323.02     5321.13     83.31 o 
   0   3   2     3621.49     3756.77     67.52 o 
   1   3   2     1517.92     1607.98     45.76 o 
   2   3   2     4011.47     4085.80     78.83 o 
   3   3   2     1726.93     1772.65     49.18 o 
   4   3   2      104.70      104.46     17.01 o 
   5   3   2     1025.65     1078.00     43.53 o 
   6   3   2      245.33      247.97     28.40 o 
   7   3   2       14.31        2.82     20.68 o 
   8   3   2       39.50       21.55     24.73 o 
   9   3   2      283.54      289.70     37.41 o 
  10   3   2      227.06      234.40     36.31 o 
  11   3   2       42.60       29.84     30.35 o 
  12   3   2      365.09      362.37     44.14 o 
  13   3   2      586.26      621.91     57.95 o 
  14   3   2      162.63      143.53     38.33 o 
  15   3   2       63.02       71.75     36.14 o 
  16   3   2      393.23      403.77     51.24 o 
  17   3   2       10.43        3.38     33.41 o 
  18   3   2      203.75      163.90     40.99 o 
  19   3   2       40.05        8.23     40.11 o 
 -16   4   2      532.53      613.07     87.93 o 
 -15   4   2      153.83      205.77     52.46 o 
 -14   4   2      331.39      384.42     58.99 o 
 -13   4   2      676.97      675.34     67.91 o 
 -12   4   2       37.72      -26.04     37.92 o 
 -11   4   2      949.38      876.28     73.01 o 
 -10   4   2        1.14       41.54     36.65 o 
  -9   4   2        9.63      -31.42     33.01 o 
  -8   4   2      228.74      243.69     39.09 o 
  -7   4   2      872.32      832.69     55.63 o 
  -6   4   2      655.28      760.94     48.21 o 
  -5   4   2     2785.86     2937.09     98.25 o 
  -4   4   2      438.88      452.66     39.46 o 
  -3   4   2      500.36      515.11     39.75 o 
  -2   4   2      808.30      733.92     37.74 o 
  -1   4   2      700.64      823.42     39.62 o 
   0   4   2        4.89      -10.81     18.70 o 
   1   4   2     1057.20     1059.39     46.69 o 
   2   4   2      277.88      277.83     27.17 o 
   3   4   2      918.37      972.06     45.13 o 
   4   4   2      111.50       93.59     29.49 o 
   5   4   2      795.04      914.23     54.44 o 
   6   4   2     1734.18     1865.31     87.28 o 
   7   4   2       45.26        2.20     29.67 o 
   8   4   2       21.32      -17.75     30.20 o 
   9   4   2      754.25      884.82     63.34 o 
  10   4   2      414.93      407.74     50.83 o 
  11   4   2      202.73      183.19     43.24 o 
  12   4   2        4.22      -15.41     36.94 o 
  13   4   2      365.01      246.97     46.99 o 
  14   4   2      571.92      570.88     78.55 o 
  15   4   2      303.17      312.36     52.96 o 
  16   4   2      217.20      248.32     60.88 o 
 -10   5   2      252.72      296.10     53.75 o 
  -9   5   2       11.71      -36.88     43.57 o 
  -8   5   2        2.08       -9.27     39.48 o 
  -7   5   2      110.67       78.68     41.28 o 
  -6   5   2     1544.18     1677.76     97.76 o 
  -5   5   2      360.17      359.73     50.95 o 
  -4   5   2     1602.91     1817.38    135.47 o 
  -3   5   2       72.19      115.12     39.87 o 
  -2   5   2       32.62       13.61     35.58 o 
  -1   5   2      414.98      351.60     48.00 o 
   0   5   2      390.01      385.37     71.45 o 
   1   5   2        6.08      -34.17     37.75 o 
   2   5   2      409.25      409.01     58.86 o 
   3   5   2      636.27      615.04     62.61 o 
   4   5   2      463.71      648.81     65.84 o 
   5   5   2       48.40       -3.58     38.45 o 
   6   5   2       62.87       48.61     40.54 o 
   7   5   2       75.97       74.68     53.70 o 
   8   5   2      403.65      453.11     55.57 o 
   9   5   2        1.51      -21.20     45.30 o 
  10   5   2       69.04      131.34     50.99 o 
 -21   0   3       13.42        4.69     42.92 o 
 -19   0   3        9.23        0.69     35.99 o 
 -17   0   3       20.59       16.57     33.73 o 
 -15   0   3      301.73      358.77     46.18 o 
 -13   0   3     6428.01     6432.58    134.42 o 
 -11   0   3     4362.72     4158.21     86.04 o 
  -9   0   3     2193.64     2099.59     50.15 o 
  -7   0   3     5437.06     5235.44    104.43 o 
  -5   0   3     2057.97     1925.11     49.83 o 
  -3   0   3     1214.70     1292.88     35.16 o 
  -1   0   3    11638.59    11661.28    254.69 o 
   1   0   3      304.54      353.00     20.24 o 
   3   0   3     1303.36     1268.07     39.83 o 
   5   0   3     1288.15     1199.04     37.40 o 
   7   0   3     4098.32     4191.72     87.88 o 
   9   0   3       16.43       12.82     15.14 o 
  11   0   3      151.25      229.61     24.34 o 
  13   0   3     2050.37     2105.72     67.56 o 
  15   0   3     2123.04     2194.06    118.49 o 
  17   0   3      422.25      374.86     70.32 o 
  19   0   3       64.90      155.17     61.04 o 
  21   0   3      265.43      149.64     70.06 o 
 -22   1   3      171.67      162.39     47.22 o 
 -21   1   3       13.17      -35.05     35.05 o 
 -20   1   3     1146.91     1187.24     73.57 o 
 -19   1   3       69.58        5.10     31.95 o 
 -18   1   3      160.83      160.41     42.65 o 
 -17   1   3     1070.72     1128.38     57.44 o 
 -16   1   3      848.38      852.95     42.60 o 
 -15   1   3       10.83       14.54     17.80 o 
 -14   1   3     3250.60     3395.08     73.59 o 
 -13   1   3     1013.60     1059.33     40.57 o 
 -12   1   3     2828.26     2795.40     61.60 o 
 -11   1   3     1810.56     1716.65     44.94 o 
 -10   1   3       34.27       22.42      8.93 o 
  -9   1   3       76.80       40.16     10.85 o 
  -8   1   3     2026.50     2021.66     43.08 o 
  -7   1   3     6968.40     6968.62    111.36 o 
  -6   1   3     7516.00     7152.47    108.31 o 
  -5   1   3      538.40      550.42     21.49 o 
  -4   1   3    12699.77    12610.51    169.92 o 
  -3   1   3    16854.74    17732.40    215.39 o 
  -2   1   3        3.49       10.20      8.36 o 
  -1   1   3      904.35      943.40     21.39 o 
   0   1   3     3814.82     3686.52     54.02 o 
   1   1   3     1771.19     1844.48     32.02 o 
   2   1   3     1612.58     1540.12     30.34 o 
   3   1   3      850.88      880.31     23.32 o 
   4   1   3      994.60     1066.46     34.12 o 
   5   1   3     3300.92     3466.72     61.94 o 
   6   1   3     2020.07     1915.86     49.41 o 
   7   1   3       10.72       -1.63      8.41 o 
   8   1   3     3725.04     3418.67     59.08 o 
   9   1   3     1520.43     1639.72     36.42 o 
  10   1   3      408.63      413.23     20.42 o 
  11   1   3      846.91      871.68     31.51 o 
  12   1   3        1.43      -10.17     14.75 o 
  13   1   3      300.42      289.90     29.75 o 
  14   1   3     1193.77     1130.11     53.17 o 
  15   1   3      388.49      424.17     32.89 o 
  16   1   3     3189.11     3089.61     80.22 o 
  17   1   3        4.66      -14.54     25.91 o 
  18   1   3      136.13      158.70     62.85 o 
  19   1   3        7.90        6.66     32.43 o 
  20   1   3     1693.84     1708.31    108.52 o 
  21   1   3      336.90      238.61     66.53 o 
  22   1   3      749.75      592.32    101.04 o 
 -21   2   3      345.93      249.16     55.39 o 
 -20   2   3      185.90      173.49     44.60 o 
 -19   2   3      195.04      203.71     43.41 o 
 -18   2   3      182.03      162.19     35.00 o 
 -17   2   3      219.73      139.72     32.93 o 
 -16   2   3     1190.16     1244.31     60.64 o 
 -15   2   3       68.22       73.85     26.05 o 
 -14   2   3       53.67       90.11     23.07 o 
 -13   2   3     4532.90     4431.86     92.11 o 
 -12   2   3      471.04      437.45     29.73 o 
 -11   2   3     1479.08     1496.37     50.73 o 
 -10   2   3       46.13       54.84     20.00 o 
  -9   2   3     1821.26     1798.67     55.45 o 
  -8   2   3     7773.30     7733.18    140.71 o 
  -7   2   3     9256.23     9069.50    159.21 o 
  -6   2   3     2940.95     3069.24     67.08 o 
  -5   2   3    11664.00    11963.33    176.24 o 
  -4   2   3    11781.75    12025.63    177.10 o 
  -3   2   3     1157.39     1293.29     37.43 o 
  -2   2   3      898.25      999.75     29.79 o 
  -1   2   3      673.42      620.66     31.64 o 
   0   2   3      492.37      556.18     22.36 o 
   1   2   3     3404.15     3264.27     52.44 o 
   2   2   3      644.12      649.94     23.05 o 
   3   2   3     1083.86      988.82     29.93 o 
   4   2   3      785.57      751.16     26.42 o 
   5   2   3     2344.97     2411.28     48.96 o 
   6   2   3      885.19      822.81     27.16 o 
   7   2   3     5523.94     5490.99     90.62 o 
   8   2   3     1401.83     1380.08     52.78 o 
   9   2   3     1913.02     1966.67     61.02 o 
  10   2   3      618.63      570.56     40.02 o 
  11   2   3      641.64      663.58     44.17 o 
  12   2   3      526.81      533.11     41.99 o 
  13   2   3       15.19      -17.09     22.48 o 
  14   2   3      247.14      234.05     33.31 o 
  15   2   3     1597.80     1493.97     72.47 o 
  16   2   3      225.17      150.22     33.12 o 
  17   2   3      396.16      319.24     40.50 o 
  18   2   3     1180.46     1248.40     66.97 o 
  19   2   3      207.24      174.72     38.72 o 
  20   2   3       79.04       71.20     42.59 o 
  21   2   3      314.46      242.30     78.28 o 
 -19   3   3      144.74       75.40     51.67 o 
 -18   3   3        4.37       -2.60     42.52 o 
 -17   3   3       50.60      119.75     46.48 o 
 -16   3   3        1.37      -27.48     41.54 o 
 -15   3   3      460.52      525.26     56.37 o 
 -14   3   3      469.16      433.30     47.30 o 
 -13   3   3        2.53       18.04     31.47 o 
 -12   3   3      745.81      706.85     54.05 o 
 -11   3   3     6082.97     6123.35    138.41 o 
 -10   3   3      558.58      576.88     50.23 o 
  -9   3   3     3435.78     3558.05     88.40 o 
  -8   3   3      713.49      789.66     43.78 o 
  -7   3   3      370.04      343.84     34.46 o 
  -6   3   3     1069.02     1177.07     60.49 o 
  -5   3   3      355.64      376.80     31.95 o 
  -4   3   3      471.78      481.13     26.62 o 
  -3   3   3      469.97      446.02     25.50 o 
  -2   3   3      627.64      734.08     34.13 o 
  -1   3   3     1827.02     1904.91     49.97 o 
   0   3   3      952.66      968.09     34.94 o 
   1   3   3       44.38       67.10     16.63 o 
   2   3   3      371.35      350.12     23.97 o 
   3   3   3     1265.69     1334.20     49.79 o 
   4   3   3      120.74      110.01     29.64 o 
   5   3   3      585.15      660.30     35.94 o 
   6   3   3      468.15      431.37     32.39 o 
   7   3   3      809.87      786.29     48.90 o 
   8   3   3     1465.72     1590.87     89.75 o 
   9   3   3       52.76        8.74     24.51 o 
  10   3   3      918.74      963.81     82.74 o 
  11   3   3     4646.97     4520.79    136.56 o 
  12   3   3      299.00      303.12     41.11 o 
  13   3   3      535.79      570.06     52.44 o 
  14   3   3      518.63      637.66     54.65 o 
  15   3   3      247.79      179.57     41.38 o 
  16   3   3       68.62      106.76     39.63 o 
  17   3   3       16.85      -19.30     38.28 o 
  18   3   3        2.61      -23.03     34.35 o 
  19   3   3      413.57      405.41     59.03 o 
 -16   4   3        4.02       83.99     53.97 o 
 -15   4   3       82.86       87.18     48.36 o 
 -14   4   3        2.96       95.24     47.04 o 
 -13   4   3      301.48      257.30     62.14 o 
 -12   4   3       41.24       11.24     40.79 o 
 -11   4   3       86.60       47.95     36.97 o 
 -10   4   3     1537.84     1745.28     96.03 o 
  -9   4   3      201.44      231.63     43.40 o 
  -8   4   3     1018.57     1033.50     68.03 o 
  -7   4   3        2.39      -13.33     28.59 o 
  -6   4   3       64.20       56.79     30.03 o 
  -5   4   3     1113.77     1181.97     61.75 o 
  -4   4   3      526.17      594.30     43.04 o 
  -3   4   3       92.93       53.34     25.14 o 
  -2   4   3      790.46      785.40     38.57 o 
  -1   4   3     1263.12     1268.63     45.31 o 
   0   4   3      106.01       68.68     21.62 o 
   1   4   3       62.58       21.65     21.28 o 
   2   4   3      619.95      671.14     39.87 o 
   3   4   3       80.88       79.41     28.45 o 
   4   4   3      868.89      953.76     68.01 o 
   5   4   3       94.28      126.96     35.04 o 
   6   4   3       41.39       19.09     28.78 o 
   7   4   3       21.79        7.55     30.13 o 
   8   4   3       82.83       13.89     36.37 o 
   9   4   3       66.18       59.65     35.38 o 
  10   4   3       13.10       -8.75     33.35 o 
  11   4   3       64.40       79.15     38.92 o 
  12   4   3      567.75      524.29     56.47 o 
  13   4   3       72.86       75.11     40.50 o 
  14   4   3      339.69      299.14     50.81 o 
  15   4   3       16.67       17.84     43.04 o 
 -10   5   3        8.78       43.90     43.14 o 
  -9   5   3      555.28      645.54     73.52 o 
  -8   5   3       65.36       25.48     42.03 o 
  -7   5   3      442.87      495.41     56.78 o 
  -6   5   3       13.29        8.68     39.03 o 
  -5   5   3      171.30      223.24     46.14 o 
  -4   5   3        7.25      -30.32     35.96 o 
  -3   5   3      575.24      663.07     59.57 o 
  -2   5   3       20.17      -19.15     35.01 o 
  -1   5   3        5.02      -21.57     37.49 o 
   0   5   3      138.22      143.28     60.09 o 
   1   5   3        7.34       51.21     37.92 o 
   2   5   3      693.12      615.24     65.55 o 
   3   5   3       12.07        5.96     39.78 o 
   4   5   3      113.88       95.42     51.13 o 
   5   5   3      414.12      432.62     70.38 o 
   6   5   3      164.05      118.89     56.69 o 
   7   5   3       76.89       85.81     58.03 o 
   8   5   3       29.28      -57.43     77.91 o 
   9   5   3      299.21      189.84     54.44 o 
  10   5   3      105.88       47.96     51.11 o 
 -22   0   4      554.97      546.26     72.71 o 
 -20   0   4      592.60      547.85     68.93 o 
 -18   0   4      864.99      977.91     78.28 o 
 -16   0   4     1394.23     1409.98     87.04 o 
 -14   0   4      815.01      736.33     57.53 o 
 -12   0   4     3258.56     3257.96     73.48 o 
 -10   0   4    13684.71    14068.50    241.93 o 
  -8   0   4     1851.35     2031.93     56.95 o 
  -6   0   4     1941.37     1904.87     51.60 o 
  -4   0   4      595.44      831.74     36.16 o 
  -2   0   4     4680.58     4567.23    100.57 o 
   0   0   4    20022.26    20810.28    450.96 o 
   2   0   4     5030.89     5475.02    127.79 o 
   4   0   4     4331.78     4150.29    103.70 o 
   6   0   4      379.65      421.40     24.48 o 
   8   0   4      717.87      901.89     35.72 o 
  10   0   4     1174.81     1069.32     45.03 o 
  12   0   4     2753.19     2672.59    100.52 o 
  14   0   4      399.44      398.52     38.53 o 
  16   0   4     2734.53     2730.22    208.04 o 
  18   0   4      872.83      671.17     89.65 o 
  20   0   4      651.82      627.88    107.63 o 
  22   0   4        3.30      -85.14     85.14 o 
 -22   1   4      348.76      314.83     52.24 o 
 -21   1   4        2.15      -11.39     35.97 o 
 -20   1   4       97.16       51.99     37.93 o 
 -19   1   4      338.88      353.27     40.08 o 
 -18   1   4       33.29       46.43     32.83 o 
 -17   1   4     1914.29     1853.77     71.73 o 
 -16   1   4       68.68       42.22     22.02 o 
 -15   1   4     1006.35     1045.86     43.15 o 
 -14   1   4        2.27       23.22     16.75 o 
 -13   1   4     1433.28     1496.35     47.29 o 
 -12   1   4      616.80      638.59     30.90 o 
 -11   1   4     4897.46     4940.21     95.78 o 
 -10   1   4      606.53      660.38     39.02 o 
  -9   1   4     3614.17     3690.41     68.14 o 
  -8   1   4      265.94      247.79     17.91 o 
  -7   1   4       20.94       36.17     11.43 o 
  -6   1   4      161.14      153.68     12.68 o 
  -5   1   4    11210.45    11080.63    134.45 o 
  -4   1   4     5695.92     5878.68     75.56 o 
  -3   1   4     7578.68     7297.57     99.24 o 
  -2   1   4     3974.96     4256.52     62.28 o 
  -1   1   4      768.01      773.91     29.08 o 
   0   1   4      375.26      347.03     17.69 o 
   1   1   4      502.78      473.53     17.99 o 
   2   1   4      165.97      187.77     14.39 o 
   3   1   4     4488.65     4292.25     68.79 o 
   4   1   4     2971.60     3060.07     52.94 o 
   5   1   4     4526.64     4322.51     78.22 o 
   6   1   4      839.97      956.72     35.19 o 
   7   1   4       65.32       41.77     15.05 o 
   8   1   4      503.21      624.22     37.04 o 
   9   1   4     3436.32     3311.49     69.65 o 
  10   1   4     1392.79     1524.96     37.15 o 
  11   1   4     1508.96     1526.65     53.36 o 
  12   1   4        9.85       -3.94     16.97 o 
  13   1   4      219.86      233.45     26.64 o 
  14   1   4       38.11       42.63     21.18 o 
  15   1   4       47.78       56.58     22.75 o 
  16   1   4      281.35      271.16     31.99 o 
  17   1   4     2943.46     3204.22    113.11 o 
  18   1   4       50.77       65.43     33.72 o 
  19   1   4     1558.01     1541.99     96.30 o 
  20   1   4        3.85        9.10     57.62 o 
  21   1   4        1.92        1.44     45.21 o 
  22   1   4      196.46      275.51    125.31 o 
 -21   2   4        1.83       -5.74     59.20 o 
 -20   2   4      201.16      169.52     68.98 o 
 -19   2   4     1251.28     1209.03     71.80 o 
 -18   2   4      993.01     1057.17     59.49 o 
 -17   2   4      109.38      103.43     30.83 o 
 -16   2   4     1330.19     1330.77     67.45 o 
 -15   2   4     2774.95     2844.41     93.56 o 
 -14   2   4       24.60       67.29     22.26 o 
 -13   2   4        2.53       12.49     19.06 o 
 -12   2   4     2193.41     2235.72     61.05 o 
 -11   2   4      308.06      340.68     27.83 o 
 -10   2   4     2211.83     2111.68     58.35 o 
  -9   2   4        5.27        5.99     17.49 o 
  -8   2   4        9.38       30.30     17.20 o 
  -7   2   4     2712.24     2650.64     62.16 o 
  -6   2   4     2721.05     2909.85     52.53 o 
  -5   2   4     4037.94     4056.25     72.34 o 
  -4   2   4     7975.63     7658.42    119.71 o 
  -3   2   4     2412.61     2391.39     49.62 o 
  -2   2   4     2442.92     2417.44     45.13 o 
  -1   2   4     3442.14     3410.11     56.25 o 
   0   2   4        3.55        8.09     10.84 o 
   1   2   4        2.91       -7.10     10.18 o 
   2   2   4     2867.85     2780.76     53.93 o 
   3   2   4      438.68      401.36     18.67 o 
   4   2   4     2588.34     2528.15     63.85 o 
   5   2   4       31.66       26.84     12.38 o 
   6   2   4       46.08       28.01     11.49 o 
   7   2   4     1365.82     1305.12     38.44 o 
   8   2   4      797.43      807.82     58.50 o 
   9   2   4      226.46      286.95     26.49 o 
  10   2   4     2442.87     2412.42     74.57 o 
  11   2   4       19.60       58.42     24.11 o 
  12   2   4     1011.38     1010.82     54.57 o 
  13   2   4      253.27      230.19     45.38 o 
  14   2   4        7.29       -4.45     29.42 o 
  15   2   4     1089.47     1162.49     70.45 o 
  16   2   4      980.75      836.83     53.67 o 
  17   2   4      275.91      326.07     40.18 o 
  18   2   4     1752.20     1704.05     77.83 o 
  19   2   4      853.60      839.44     59.05 o 
  20   2   4       96.16       53.71     41.66 o 
 -19   3   4      582.88      530.85     71.39 o 
 -18   3   4        1.10       14.50     41.36 o 
 -17   3   4      484.64      503.63     61.04 o 
 -16   3   4       87.11       69.04     40.63 o 
 -15   3   4       99.28      123.78     42.51 o 
 -14   3   4     1283.62     1078.07     73.08 o 
 -13   3   4        5.08      -10.74     31.58 o 
 -12   3   4     1289.24     1294.17     68.33 o 
 -11   3   4      867.95      930.52     52.52 o 
 -10   3   4       77.45       67.83     25.93 o 
  -9   3   4      690.48      692.83     56.01 o 
  -8   3   4     1151.54     1103.86     56.30 o 
  -7   3   4       18.25       25.16     21.20 o 
  -6   3   4      291.02      246.26     33.47 o 
  -5   3   4      448.42      422.68     32.80 o 
  -4   3   4      292.90      293.96     24.41 o 
  -3   3   4     1340.00     1346.14     40.73 o 
  -2   3   4      348.96      394.32     25.53 o 
  -1   3   4      933.98      967.40     35.00 o 
   0   3   4     6310.66     6286.02    107.23 o 
   1   3   4      262.54      307.48     21.96 o 
   2   3   4     1482.93     1465.66     41.18 o 
   3   3   4     1518.73     1581.71     46.62 o 
   4   3   4      403.13      427.88     25.79 o 
   5   3   4        4.12       -7.55     20.64 o 
   6   3   4       56.16       44.53     21.85 o 
   7   3   4       44.14       39.05     24.75 o 
   8   3   4       19.73       37.26     25.31 o 
   9   3   4        7.38      -10.19     25.53 o 
  10   3   4       81.36       82.39     32.92 o 
  11   3   4     1982.29     2030.91     93.19 o 
  12   3   4      814.87      820.98     71.89 o 
  13   3   4      115.77      122.38     50.05 o 
  14   3   4     2285.61     2112.39    112.79 o 
  15   3   4      824.37      868.87     78.43 o 
  16   3   4       92.77       30.33     39.06 o 
  17   3   4      283.50      212.79     45.75 o 
  18   3   4        2.49       57.39     37.75 o 
 -16   4   4      144.98      149.64     55.79 o 
 -15   4   4      409.49      396.70     60.19 o 
 -14   4   4      258.39      177.70     66.41 o 
 -13   4   4      667.72      713.54     68.78 o 
 -12   4   4      166.88      179.34     47.37 o 
 -11   4   4      111.64       73.72     39.42 o 
 -10   4   4        1.60        9.88     34.70 o 
  -9   4   4      431.14      419.34     50.58 o 
  -8   4   4      540.09      554.84     47.81 o 
  -7   4   4      980.84     1033.74     60.04 o 
  -6   4   4        1.80        7.53     29.00 o 
  -5   4   4        3.61        2.44     27.79 o 
  -4   4   4     1834.48     1823.33     75.95 o 
  -3   4   4       29.35       12.44     27.79 o 
  -2   4   4       23.43       13.56     23.41 o 
  -1   4   4      203.23      200.30     32.43 o 
   0   4   4      723.04      725.97     39.87 o 
   1   4   4      724.67      745.79     51.65 o 
   2   4   4       13.04       26.98     22.93 o 
   3   4   4      203.83      235.50     33.84 o 
   4   4   4      291.66      330.84     43.38 o 
   5   4   4       17.00       -1.79     34.13 o 
   6   4   4      657.45      661.74     53.44 o 
   7   4   4       16.99       64.36     37.71 o 
   8   4   4       64.91       49.07     38.22 o 
   9   4   4      123.22      133.54     39.15 o 
  10   4   4      121.56      130.11     39.60 o 
  11   4   4        0.24      -32.83     32.83 o 
  12   4   4       25.99       25.98     37.12 o 
  13   4   4      506.88      606.46     68.01 o 
  14   4   4      167.90      147.09     45.70 o 
  15   4   4      497.17      374.39     56.29 o 
 -10   5   4       68.80       92.80     45.23 o 
  -9   5   4       43.31       -7.27     42.09 o 
  -8   5   4      782.68      681.58     72.01 o 
  -7   5   4       31.29       33.52     40.53 o 
  -6   5   4      875.95      977.56     70.89 o 
  -5   5   4       28.21       35.94     33.51 o 
  -4   5   4       96.04       20.59     34.71 o 
  -3   5   4        1.01      -35.17     35.17 o 
  -2   5   4      370.51      430.86     56.33 o 
  -1   5   4        0.78       36.26     42.03 o 
   0   5   4      214.14      143.20     62.14 o 
   1   5   4       89.29       39.26     43.58 o 
   2   5   4      289.77      269.33     45.56 o 
   3   5   4      165.35      220.79     51.52 o 
   4   5   4       15.50      -40.63     40.92 o 
   5   5   4       53.91       33.95     48.49 o 
   6   5   4      532.81      587.08     75.76 o 
   7   5   4        1.21       12.54     50.80 o 
   8   5   4      302.65      312.13     74.20 o 
   9   5   4       31.48      -50.77     50.77 o 
  10   5   4        0.61      -32.26     56.85 o 
 -21   0   5        7.99       87.15     47.35 o 
 -19   0   5      658.90      566.39     64.71 o 
 -17   0   5      138.70      187.66     43.98 o 
 -15   0   5     1905.63     1869.29     93.87 o 
 -13   0   5     3269.90     3214.82     88.53 o 
 -11   0   5     2073.15     2197.73     60.14 o 
  -9   0   5     8377.82     8255.67    176.21 o 
  -7   0   5     2040.65     1964.36     54.88 o 
  -5   0   5      123.60      111.42     19.91 o 
  -3   0   5       95.82       73.78     11.36 o 
  -1   0   5     3351.23     3266.76     72.65 o 
   1   0   5     2038.70     2024.52     50.70 o 
   3   0   5     1909.74     2134.57     54.60 o 
   5   0   5      861.69      820.89     34.08 o 
   7   0   5     2652.72     2655.30     85.86 o 
   9   0   5     3673.08     3929.33     96.59 o 
  11   0   5     4385.65     4572.79    112.48 o 
  13   0   5    12995.64    13146.12    278.77 o 
  15   0   5      621.76      682.54     61.01 o 
  17   0   5     1083.17     1045.16    103.92 o 
  19   0   5       25.81       52.44     57.32 o 
  21   0   5       39.94       57.83     60.76 o 
 -22   1   5      348.86      321.87     57.07 o 
 -21   1   5       94.35       65.72     39.17 o 
 -20   1   5     1348.17     1218.63    130.62 o 
 -19   1   5      307.74      334.50     39.51 o 
 -18   1   5       19.50        4.91     26.13 o 
 -17   1   5       51.76       26.71     25.48 o 
 -16   1   5     5305.02     5133.22    108.17 o 
 -15   1   5      108.90      105.40     21.59 o 
 -14   1   5     2412.02     2429.92     71.84 o 
 -13   1   5      140.08      107.34     19.25 o 
 -12   1   5        1.62       -4.44     15.52 o 
 -11   1   5      535.77      549.52     29.58 o 
 -10   1   5      217.94      211.49     16.44 o 
  -9   1   5      151.15      152.25     15.37 o 
  -8   1   5    10500.95    10797.11    177.34 o 
  -7   1   5     6995.22     7457.13    106.96 o 
  -6   1   5    11911.68    12322.40    154.76 o 
  -5   1   5     1481.68     1588.57     28.03 o 
  -4   1   5      689.71      733.67     19.18 o 
  -3   1   5      105.78      119.79      9.76 o 
  -2   1   5     3079.78     3011.48     50.94 o 
  -1   1   5      958.70      942.45     25.35 o 
   0   1   5     1240.40     1152.61     25.40 o 
   1   1   5        2.01       -6.28     11.34 o 
   2   1   5      254.66      290.30     14.03 o 
   3   1   5      241.17      224.04     13.94 o 
   4   1   5     3215.35     3170.52     57.88 o 
   5   1   5     1742.27     1850.22     42.33 o 
   6   1   5     1903.97     1581.02     37.16 o 
   7   1   5     2169.12     2334.40     49.12 o 
   8   1   5      797.28      687.83     32.07 o 
   9   1   5      464.85      507.63     42.25 o 
  10   1   5       44.39       21.08     11.83 o 
  11   1   5     1429.18     1397.66     59.48 o 
  12   1   5     1618.93     1726.31     62.72 o 
  13   1   5       19.33       15.97     22.21 o 
  14   1   5     2627.21     2734.24     82.54 o 
  15   1   5      709.49      765.26     44.92 o 
  16   1   5      988.61      994.40     55.85 o 
  17   1   5       23.09       25.77     33.57 o 
  18   1   5      340.06      402.73     54.42 o 
  19   1   5       65.65       10.30     39.48 o 
  20   1   5     1496.55     1496.73    118.59 o 
  21   1   5        0.13      -37.14     44.71 o 
 -21   2   5      571.28      410.04    158.24 o 
 -20   2   5        0.88      -17.22     48.66 o 
 -19   2   5      305.99      276.62     50.25 o 
 -18   2   5     1471.79     1380.94     80.95 o 
 -17   2   5      656.74      616.84     51.48 o 
 -16   2   5     1039.39     1006.08     49.93 o 
 -15   2   5     3531.88     3659.04    153.48 o 
 -14   2   5     3257.10     3222.69     76.81 o 
 -13   2   5      654.27      623.89     35.81 o 
 -12   2   5     1199.55     1207.45     57.49 o 
 -11   2   5        9.62       21.46     18.18 o 
 -10   2   5      333.49      346.67     27.50 o 
  -9   2   5     2876.61     2879.92     69.18 o 
  -8   2   5     2177.08     2142.91     52.87 o 
  -7   2   5     9541.76     9694.61    157.84 o 
  -6   2   5      723.48      804.26     30.60 o 
  -5   2   5     1288.37     1289.72     54.20 o 
  -4   2   5     7512.38     7642.37    115.05 o 
  -3   2   5      472.99      407.46     20.91 o 
  -2   2   5      998.73     1114.45     29.78 o 
  -1   2   5      748.29      687.82     21.92 o 
   0   2   5     1031.84     1066.16     27.19 o 
   1   2   5     1348.05     1269.05     39.02 o 
   2   2   5      698.78      791.01     25.79 o 
   3   2   5      488.36      622.07     28.75 o 
   4   2   5      283.99      200.81     16.25 o 
   5   2   5     3501.09     3370.55     75.84 o 
   6   2   5      168.74      169.32     18.72 o 
   7   2   5     7163.96     7213.24    140.49 o 
   8   2   5     3867.16     3757.33     87.95 o 
   9   2   5      693.04      643.91     44.47 o 
  10   2   5      340.30      323.54     29.29 o 
  11   2   5      594.96      579.40     41.86 o 
  12   2   5        1.24       36.19     24.96 o 
  13   2   5     1636.42     1635.92     71.99 o 
  14   2   5      591.07      510.68     48.88 o 
  15   2   5      739.98      827.71     60.77 o 
  16   2   5      390.54      418.21     48.71 o 
  17   2   5       44.36       29.70     30.56 o 
  18   2   5     1575.07     1567.21     83.59 o 
  19   2   5      601.33      643.36     73.78 o 
  20   2   5       68.57       -0.61     52.27 o 
 -19   3   5      198.17      215.15     59.14 o 
 -18   3   5       11.08       25.86     41.96 o 
 -17   3   5      143.12       74.70     43.57 o 
 -16   3   5      115.92       61.48     46.30 o 
 -15   3   5       80.54       58.43     39.49 o 
 -14   3   5      639.73      879.62     67.82 o 
 -13   3   5     1351.10     1329.14     69.97 o 
 -12   3   5       47.55       33.98     30.46 o 
 -11   3   5     6648.17     6408.62    216.41 o 
 -10   3   5     1121.80     1042.37     55.76 o 
  -9   3   5     1671.91     1558.92     66.30 o 
  -8   3   5     1527.50     1529.27     65.41 o 
  -7   3   5      783.15      756.97     46.63 o 
  -6   3   5        3.98        3.90     20.81 o 
  -5   3   5      278.67      324.09     45.27 o 
  -4   3   5        0.82      -11.42     15.71 o 
  -3   3   5      106.94       83.82     18.28 o 
  -2   3   5      418.48      489.56     28.71 o 
  -1   3   5      803.06      883.47     32.97 o 
   0   3   5     2425.14     2529.77     61.11 o 
   1   3   5      884.64      897.97     32.05 o 
   2   3   5        1.58        9.42     14.18 o 
   3   3   5     1266.64     1292.73     40.91 o 
   4   3   5     1337.51     1337.24     46.42 o 
   5   3   5       27.38       64.41     20.51 o 
   6   3   5      440.99      466.44     39.63 o 
   7   3   5      241.97      230.82     31.75 o 
   8   3   5      532.85      558.81     43.96 o 
   9   3   5      132.99      126.93     33.64 o 
  10   3   5      379.53      364.57     44.05 o 
  11   3   5     2533.85     2503.06    103.32 o 
  12   3   5      633.67      585.55     70.85 o 
  13   3   5      240.51      208.30     43.24 o 
  14   3   5     1066.34     1070.93     69.01 o 
  15   3   5     1120.77     1084.06     69.79 o 
  16   3   5        0.21        2.46     38.55 o 
  17   3   5      111.08      126.05     44.13 o 
  18   3   5       63.67       89.26     45.51 o 
 -15   4   5      188.19      370.51     60.55 o 
 -14   4   5      958.44      802.79     73.77 o 
 -13   4   5      258.47      202.50     49.64 o 
 -12   4   5      379.54      453.70     53.99 o 
 -11   4   5        7.06       -4.03     35.26 o 
 -10   4   5      138.65      148.39     40.54 o 
  -9   4   5      141.99       82.22     34.09 o 
  -8   4   5      258.26      217.07     38.43 o 
  -7   4   5       39.97       44.03     36.24 o 
  -6   4   5      236.94      186.09     35.67 o 
  -5   4   5      152.60      109.37     31.21 o 
  -4   4   5      602.36      666.85     49.01 o 
  -3   4   5      228.97      216.16     49.16 o 
  -2   4   5       32.62       38.05     24.35 o 
  -1   4   5       41.41       36.00     25.09 o 
   0   4   5       69.00       57.48     24.02 o 
   1   4   5       85.55      134.44     29.22 o 
   2   4   5      658.66      774.05     95.72 o 
   3   4   5       20.69      -12.15     32.32 o 
   4   4   5      554.58      486.59     78.61 o 
   5   4   5      385.93      361.12     46.61 o 
   6   4   5       22.87       47.25     37.54 o 
   7   4   5      136.47      151.33     41.43 o 
   8   4   5     1264.70     1269.18     79.99 o 
   9   4   5      427.84      326.20     50.57 o 
  10   4   5      441.94      495.14     58.00 o 
  11   4   5      270.91      297.19     52.17 o 
  12   4   5       32.60       28.93     43.68 o 
  13   4   5        4.87       43.06     45.04 o 
  14   4   5        0.88       16.00     44.14 o 
  15   4   5       72.04       64.45     48.39 o 
 -10   5   5        3.15       -8.08     40.59 o 
  -9   5   5        2.35       71.26     43.91 o 
  -8   5   5      252.92      223.65     50.90 o 
  -7   5   5       44.88       37.07     41.82 o 
  -6   5   5        9.64        8.64     39.41 o 
  -5   5   5      651.59      615.56     58.12 o 
  -4   5   5      400.80      415.42     48.32 o 
  -3   5   5       45.83       -3.75     37.56 o 
  -2   5   5       16.71      100.76     43.03 o 
  -1   5   5      367.52      314.04     54.62 o 
   0   5   5       32.81      -30.95     54.38 o 
   1   5   5        3.89       20.79     40.97 o 
   2   5   5      256.12      224.52     70.64 o 
   3   5   5       41.21        4.92     41.41 o 
   4   5   5       53.73        0.73     42.28 o 
   5   5   5       52.24       54.02     52.43 o 
   6   5   5      205.36      103.54     54.67 o 
   7   5   5      167.26      116.89     57.77 o 
   8   5   5       91.19      -58.32     58.32 o 
   9   5   5      763.25      655.57     89.62 o 
 -22   0   6      328.77      323.23    110.27 o 
 -20   0   6     1897.65     1996.34    118.55 o 
 -18   0   6      802.07      752.45     70.67 o 
 -16   0   6       16.40      -18.86     30.26 o 
 -14   0   6      754.76      709.90     57.43 o 
 -12   0   6     8722.07     8600.28    210.87 o 
 -10   0   6     5785.33     5760.48    131.56 o 
  -8   0   6     2996.97     3042.72     77.27 o 
  -6   0   6     3196.30     3154.76     70.05 o 
  -4   0   6      137.89      116.08     15.30 o 
  -2   0   6       47.84       60.93     11.79 o 
   0   0   6    16007.10    16280.74    290.33 o 
   2   0   6    19425.09    19618.47    381.60 o 
   4   0   6      110.83       87.66     16.02 o 
   6   0   6     1503.08     1493.06     52.55 o 
   8   0   6      248.77      192.88     24.36 o 
  10   0   6     2095.92     2034.70     63.24 o 
  12   0   6      181.76      233.42     27.95 o 
  14   0   6     5338.97     5425.35    204.41 o 
  16   0   6     3723.47     3630.12    251.01 o 
  18   0   6      476.08      489.00    117.67 o 
  20   0   6       81.24       48.95     62.67 o 
 -22   1   6      490.45      589.70     67.69 o 
 -21   1   6      312.03      244.45     47.24 o 
 -20   1   6       53.65       74.79     32.16 o 
 -19   1   6     2057.66     2090.29     95.31 o 
 -18   1   6      553.34      626.53     47.02 o 
 -17   1   6     1891.16     1965.34     75.41 o 
 -16   1   6       11.31       13.83     21.13 o 
 -15   1   6     2630.79     2677.55     94.58 o 
 -14   1   6      143.37      124.59     20.75 o 
 -13   1   6     5215.21     5429.37    107.37 o 
 -12   1   6      482.63      528.07     35.60 o 
 -11   1   6      270.60      201.07     20.76 o 
 -10   1   6      156.04      143.62     16.05 o 
  -9   1   6       63.32       32.87     11.70 o 
  -8   1   6     1031.04     1075.22     32.66 o 
  -7   1   6      636.39      574.26     18.00 o 
  -6   1   6      280.78      240.45     12.40 o 
  -5   1   6     6556.99     6307.09     87.97 o 
  -4   1   6      419.41      412.83     15.63 o 
  -3   1   6     1042.81     1006.86     30.29 o 
  -2   1   6       36.54       20.89      9.91 o 
  -1   1   6     1022.19     1039.93     27.44 o 
   0   1   6      343.26      380.01     14.61 o 
   1   1   6     1235.51     1082.01     27.71 o 
   2   1   6      230.82      231.81     13.67 o 
   3   1   6     8840.26     8736.53    136.32 o 
   4   1   6      280.91      242.29     20.33 o 
   5   1   6     4720.44     5008.52     85.57 o 
   6   1   6        7.31       11.41     12.04 o 
   7   1   6     5053.23     4927.38     95.47 o 
   8   1   6      368.91      418.45     33.70 o 
   9   1   6     6821.33     6860.43    124.03 o 
  10   1   6        0.87        3.45     14.17 o 
  11   1   6      226.23      247.49     24.76 o 
  12   1   6     1645.27     1836.14     84.73 o 
  13   1   6      382.85      443.53     36.98 o 
  14   1   6      303.61      307.29     33.61 o 
  15   1   6     1783.90     1821.51     82.62 o 
  16   1   6      577.03      511.54     45.10 o 
  17   1   6     1676.88     1751.68     99.10 o 
  18   1   6       39.90       64.52     40.56 o 
  19   1   6       48.83       10.44     39.60 o 
  20   1   6        1.25       19.99     44.54 o 
  21   1   6      394.46      346.49     91.35 o 
 -21   2   6        0.51       10.48     64.26 o 
 -20   2   6      572.32      518.77     87.82 o 
 -19   2   6       31.74        0.93     37.23 o 
 -18   2   6     1156.28     1311.25     79.93 o 
 -17   2   6      794.22      752.37     54.56 o 
 -16   2   6      294.47      351.71     40.20 o 
 -15   2   6     1506.38     1530.70     70.30 o 
 -14   2   6      751.66      937.25     55.38 o 
 -13   2   6        3.80       -3.30     20.41 o 
 -12   2   6     1028.35     1103.63     51.27 o 
 -11   2   6      439.40      472.72     47.24 o 
 -10   2   6      288.72      272.64     23.72 o 
  -9   2   6      534.54      596.02     30.59 o 
  -8   2   6      370.11      358.10     24.51 o 
  -7   2   6     1497.15     1515.83     40.55 o 
  -6   2   6     4231.66     4191.93     74.76 o 
  -5   2   6      283.75      329.61     18.96 o 
  -4   2   6     3538.34     3382.54     57.89 o 
  -3   2   6     3926.59     3875.53     63.91 o 
  -2   2   6      438.65      470.34     19.85 o 
  -1   2   6       83.24       71.78     12.44 o 
   0   2   6     1069.97     1096.85     42.39 o 
   1   2   6      119.25      128.67     13.25 o 
   2   2   6      536.38      419.28     20.44 o 
   3   2   6     1421.18     1507.90     37.67 o 
   4   2   6      171.06      129.69     20.97 o 
   5   2   6      385.61      371.87     23.53 o 
   6   2   6       31.41       34.03     15.06 o 
   7   2   6     4120.92     4117.60     84.66 o 
   8   2   6     2432.67     2407.40     73.14 o 
   9   2   6      444.58      412.16     39.59 o 
  10   2   6     3105.24     3188.61     87.48 o 
  11   2   6     1037.44     1009.83     58.99 o 
  12   2   6      290.08      304.58     35.11 o 
  13   2   6       51.97       59.46     30.33 o 
  14   2   6      622.21      641.16     54.86 o 
  15   2   6      218.20      202.73     41.12 o 
  16   2   6      696.74      823.88     64.56 o 
  17   2   6       70.56       10.66     32.53 o 
  18   2   6      166.13      141.47     37.25 o 
  19   2   6      532.66      593.04     65.97 o 
  20   2   6        6.34      -16.77     69.08 o 
 -19   3   6      300.08      255.43    109.24 o 
 -18   3   6      772.34      653.30     67.15 o 
 -17   3   6       35.93       49.82     43.31 o 
 -16   3   6      124.31      124.54     43.98 o 
 -15   3   6       48.61       30.06     40.69 o 
 -14   3   6      135.02      113.27     36.19 o 
 -13   3   6        6.05       33.27     32.35 o 
 -12   3   6       54.31       58.80     29.46 o 
 -11   3   6     1039.90     1117.26     58.39 o 
 -10   3   6      616.40      753.80     52.77 o 
  -9   3   6      154.77      184.87     30.86 o 
  -8   3   6      750.02      723.34     46.85 o 
  -7   3   6     1586.96     1643.90     91.85 o 
  -6   3   6       11.90       -7.38     22.85 o 
  -5   3   6      178.92      219.36     30.61 o 
  -4   3   6      515.45      602.98     38.65 o 
  -3   3   6       99.85       75.42     19.43 o 
  -2   3   6      222.44      216.17     23.57 o 
  -1   3   6      297.38      298.78     22.28 o 
   0   3   6      366.83      363.27     23.33 o 
   1   3   6     1467.38     1514.38     50.36 o 
   2   3   6       70.83       92.77     18.35 o 
   3   3   6     1289.02     1329.06     49.59 o 
   4   3   6      758.73      789.70     36.54 o 
   5   3   6      159.06      149.87     26.77 o 
   6   3   6      827.05      898.65     50.14 o 
   7   3   6      623.13      621.53     59.90 o 
   8   3   6       49.41       69.11     27.21 o 
   9   3   6      669.00      665.90     53.24 o 
  10   3   6      237.61      305.15     42.23 o 
  11   3   6      745.13      749.38     59.12 o 
  12   3   6     1152.95     1059.56     76.48 o 
  13   3   6      131.67      216.00     43.51 o 
  14   3   6      886.10      756.70     63.49 o 
  15   3   6     1125.73     1074.39    103.70 o 
  16   3   6      121.61       55.35     39.21 o 
  17   3   6       43.25      -14.67     37.47 o 
  18   3   6      643.84      546.32     66.95 o 
 -15   4   6      836.34      678.97     79.03 o 
 -14   4   6      821.69      908.44     79.53 o 
 -13   4   6      343.27      311.84     53.54 o 
 -12   4   6      187.36      193.85     45.59 o 
 -11   4   6      387.87      363.03     50.31 o 
 -10   4   6       35.82       43.05     33.08 o 
  -9   4   6      804.31      845.85     57.63 o 
  -8   4   6       71.40       99.09     33.34 o 
  -7   4   6       93.88       83.33     32.13 o 
  -6   4   6      655.42      626.47     55.52 o 
  -5   4   6        0.22       -1.11     27.93 o 
  -4   4   6      297.08      272.29     37.68 o 
  -3   4   6      691.18      717.41     61.91 o 
  -2   4   6      379.70      385.03     40.59 o 
  -1   4   6      918.37     1037.85     52.74 o 
   0   4   6       72.04       65.80     25.27 o 
   1   4   6        3.18      -25.51     25.51 o 
   2   4   6      202.03      230.99     42.82 o 
   3   4   6      215.67      232.42     50.00 o 
   4   4   6     1509.38     1494.30    109.32 o 
   5   4   6      271.99      252.41     77.38 o 
   6   4   6       41.73       37.19     51.20 o 
   7   4   6      659.18      691.83    103.62 o 
   8   4   6      794.51      764.89     70.62 o 
   9   4   6        0.40       -2.17     39.35 o 
  10   4   6       28.64       -5.30     39.39 o 
  11   4   6     1215.43     1172.85     91.00 o 
  12   4   6       44.92       41.52     44.45 o 
  13   4   6      554.99      566.11     66.95 o 
  14   4   6        1.08       -6.60     43.81 o 
  15   4   6       33.80      -57.29     58.82 o 
  -9   5   6       15.70        8.52     41.73 o 
  -8   5   6       38.08       78.45     43.80 o 
  -7   5   6       34.31       64.27     43.31 o 
  -6   5   6      213.90      209.68     43.10 o 
  -5   5   6        0.42       26.45     35.95 o 
  -4   5   6        7.91      -23.03     37.97 o 
  -3   5   6       39.23       73.32     40.37 o 
  -2   5   6      915.83      935.51    115.16 o 
  -1   5   6        3.97       23.08     42.75 o 
   0   5   6      248.17      206.14     65.88 o 
   1   5   6      583.87      654.28     67.93 o 
   2   5   6       46.43       57.37     46.54 o 
   3   5   6       30.69       19.27     47.47 o 
   4   5   6       22.67       63.34     46.11 o 
   5   5   6      193.69      137.01     57.59 o 
   6   5   6     1069.44      898.06    102.00 o 
   7   5   6       30.00       41.34     54.99 o 
   8   5   6      131.25       13.95     69.33 o 
   9   5   6       11.28      -51.13     51.13 o 
 -21   0   7        4.93       30.28     48.80 o 
 -19   0   7     2741.25     2775.44    204.83 o 
 -17   0   7      971.17     1040.99     78.88 o 
 -15   0   7      222.89      270.30     43.04 o 
 -13   0   7      162.49      177.62     29.16 o 
 -11   0   7    11353.36    11815.09    247.98 o 
  -9   0   7    20944.07    21654.06    428.61 o 
  -7   0   7      779.39      887.34     34.83 o 
  -5   0   7     2079.80     2146.49     48.71 o 
  -3   0   7      205.55      302.68     17.49 o 
  -1   0   7     1577.03     1340.36     37.66 o 
   1   0   7      337.97      356.14     25.59 o 
   3   0   7    12938.22    12874.65    258.34 o 
   5   0   7    11579.71    11480.50    261.07 o 
   7   0   7     1501.95     1468.30     55.30 o 
   9   0   7      268.96      252.74     35.56 o 
  11   0   7     8669.78     8961.34    197.92 o 
  13   0   7     5892.24     5975.82    166.71 o 
  15   0   7      321.00      423.73     77.15 o 
  17   0   7     1229.31     1441.50    199.61 o 
  19   0   7      383.34      448.48     83.60 o 
  21   0   7      118.90      101.21    100.41 o 
 -21   1   7      290.94      247.00     51.76 o 
 -20   1   7      125.07      107.84     35.26 o 
 -19   1   7       75.17       31.36     29.68 o 
 -18   1   7      881.66      911.36     55.24 o 
 -17   1   7      346.12      334.07     38.12 o 
 -16   1   7     3040.51     3345.91     87.37 o 
 -15   1   7       60.47       63.62     23.14 o 
 -14   1   7        8.77        3.76     19.37 o 
 -13   1   7       96.79       91.16     21.09 o 
 -12   1   7     1641.94     1734.98     84.32 o 
 -11   1   7      326.01      312.59     25.32 o 
 -10   1   7     1333.74     1360.46     45.32 o 
  -9   1   7      879.38      909.18     28.60 o 
  -8   1   7     2637.79     2535.49     44.49 o 
  -7   1   7     3893.35     4016.88     61.94 o 
  -6   1   7      676.46      710.46     21.07 o 
  -5   1   7      332.03      372.46     15.36 o 
  -4   1   7     2029.21     1883.18     36.52 o 
  -3   1   7       23.39       31.75     10.36 o 
  -2   1   7     2504.73     2294.11     54.65 o 
  -1   1   7        9.14       23.30     10.43 o 
   0   1   7      274.28      271.39     13.50 o 
   1   1   7     1186.36     1211.15     31.54 o 
   2   1   7      565.84      550.46     28.84 o 
   3   1   7      516.51      645.37     32.75 o 
   4   1   7    11851.39    11825.03    205.09 o 
   5   1   7     3075.77     3122.43     63.85 o 
   6   1   7     8414.41     8053.95    148.33 o 
   7   1   7      519.54      559.05     28.57 o 
   8   1   7     1052.44     1079.25     43.88 o 
   9   1   7     1258.50     1316.72     53.91 o 
  10   1   7     6293.82     6466.35    120.78 o 
  11   1   7     1579.15     1612.84     54.65 o 
  12   1   7     1565.26     1527.24     62.78 o 
  13   1   7      254.57      204.36     34.78 o 
  14   1   7      416.83      422.36     39.13 o 
  15   1   7      636.98      636.73     44.79 o 
  16   1   7       97.45       61.86     33.13 o 
  17   1   7      234.59      310.36     55.77 o 
  18   1   7      656.64      791.09     72.45 o 
  19   1   7       72.77      132.86     47.42 o 
  20   1   7      917.79      900.05     80.43 o 
  21   1   7        0.31      -13.60     69.80 o 
 -20   2   7      120.65      136.41     58.02 o 
 -19   2   7      160.56      126.20     42.30 o 
 -18   2   7       29.72       14.31     31.06 o 
 -17   2   7      947.77      990.69     61.32 o 
 -16   2   7      236.69      241.22     37.50 o 
 -15   2   7     1203.84     1233.07     63.88 o 
 -14   2   7      872.52      884.70     74.47 o 
 -13   2   7       45.48       -5.13     24.95 o 
 -12   2   7       33.83       40.39     24.11 o 
 -11   2   7      862.88      839.30     53.02 o 
 -10   2   7      363.96      377.46     34.86 o 
  -9   2   7      908.07      892.06     39.95 o 
  -8   2   7       50.49       34.05     15.43 o 
  -7   2   7      265.49      256.91     19.42 o 
  -6   2   7        6.51        9.27     10.31 o 
  -5   2   7       59.42       50.45      9.96 o 
  -4   2   7      869.89      857.71     24.07 o 
  -3   2   7     1419.45     1241.56     33.73 o 
  -2   2   7      151.38      110.90     12.87 o 
  -1   2   7     1039.64     1003.82     28.81 o 
   0   2   7      338.99      340.84     16.68 o 
   1   2   7        9.44        7.45     10.62 o 
   2   2   7       81.42       93.81     13.20 o 
   3   2   7      173.11      125.35     13.64 o 
   4   2   7      132.61      101.31     19.02 o 
   5   2   7     1146.27     1061.46     38.05 o 
   6   2   7     1032.81     1095.43     44.66 o 
   7   2   7     1163.85     1233.57     49.90 o 
   8   2   7     5010.38     4822.19    106.32 o 
   9   2   7      293.89      259.67     26.79 o 
  10   2   7      226.05      216.93     42.69 o 
  11   2   7     2497.97     2641.80     90.24 o 
  12   2   7      214.89      188.96     65.08 o 
  13   2   7     1261.37     1173.20     67.65 o 
  14   2   7       13.03       18.20     31.19 o 
  15   2   7        0.04      -27.06     32.83 o 
  16   2   7      349.33      336.60     47.60 o 
  17   2   7      166.27      165.58     44.78 o 
  18   2   7      476.69      353.98     53.73 o 
  19   2   7       78.70       78.62     41.80 o 
  20   2   7      188.00      281.13    117.27 o 
 -18   3   7     1170.06     1119.14     91.19 o 
 -17   3   7      282.55      276.84     54.01 o 
 -16   3   7       41.69       60.77     53.28 o 
 -15   3   7       67.20       48.81     39.00 o 
 -14   3   7      135.86      100.97     36.14 o 
 -13   3   7      406.88      435.98     45.75 o 
 -12   3   7        1.24       -1.85     27.12 o 
 -11   3   7     3081.45     3078.83     93.78 o 
 -10   3   7     2635.54     2894.75     89.47 o 
  -9   3   7        4.72        7.25     24.53 o 
  -8   3   7      687.32      705.96     58.88 o 
  -7   3   7     1148.39     1264.26     60.15 o 
  -6   3   7      347.15      364.10     35.77 o 
  -5   3   7       11.71        4.59     22.53 o 
  -4   3   7      284.03      298.49     28.88 o 
  -3   3   7       14.83        6.92     15.98 o 
  -2   3   7     1455.63     1515.35     48.95 o 
  -1   3   7        7.92      -17.13     17.13 o 
   0   3   7     1364.33     1364.25     50.89 o 
   1   3   7     1050.48     1024.87     45.01 o 
   2   3   7      873.63      896.15     49.27 o 
   3   3   7      999.74      979.87     50.25 o 
   4   3   7     2359.94     2495.86     67.70 o 
   5   3   7      222.76      271.68     33.04 o 
   6   3   7       54.58       80.93     24.97 o 
   7   3   7      190.67      228.08     31.12 o 
   8   3   7        0.01       17.23     28.55 o 
   9   3   7      370.20      367.74     43.62 o 
  10   3   7      170.02      174.55     37.44 o 
  11   3   7      852.75      870.11     62.58 o 
  12   3   7     1733.23     1711.98     93.87 o 
  13   3   7      261.17      255.33     54.95 o 
  14   3   7       41.90       67.73     40.94 o 
  15   3   7      740.05      721.68     88.39 o 
  16   3   7      728.21      641.18     96.57 o 
  17   3   7       18.52        0.83     38.86 o 
  18   3   7       71.02      -78.72     78.72 o 
 -15   4   7       10.33      150.74     57.50 o 
 -14   4   7     1078.75     1062.53     83.22 o 
 -13   4   7      199.04      163.07     44.64 o 
 -12   4   7      583.59      629.13     60.63 o 
 -11   4   7       33.79       48.12     43.15 o 
 -10   4   7        0.95        8.38     32.29 o 
  -9   4   7       75.44       84.36     33.92 o 
  -8   4   7      370.10      372.17     43.01 o 
  -7   4   7      308.58      378.25     43.15 o 
  -6   4   7      150.71      279.47     43.20 o 
  -5   4   7       48.19       36.47     29.35 o 
  -4   4   7      345.86      408.51     42.55 o 
  -3   4   7     1554.43     1762.22     93.09 o 
  -2   4   7        1.89      -23.54     23.54 o 
  -1   4   7       63.32       68.69     31.21 o 
   0   4   7      966.20     1081.17     70.57 o 
   1   4   7      232.89      233.59     43.86 o 
   2   4   7      812.26      904.34     66.98 o 
   3   4   7      313.72      296.71     49.15 o 
   4   4   7       11.38       12.73     45.45 o 
   5   4   7      963.75     1028.54    119.97 o 
   6   4   7      619.14      615.50    107.87 o 
   7   4   7       58.98       29.13     70.48 o 
   8   4   7     1438.11     1320.48    151.64 o 
   9   4   7      264.92      246.57     69.30 o 
  10   4   7      717.87      702.82     95.22 o 
  11   4   7      339.91      238.31     73.60 o 
  12   4   7       77.00       70.13     61.65 o 
  13   4   7       64.22       50.80     55.58 o 
  14   4   7      477.77      510.63     80.91 o 
  -9   5   7       52.63       29.53     46.74 o 
  -8   5   7        0.83       -9.93     42.49 o 
  -7   5   7      230.13      211.28     44.64 o 
  -6   5   7       59.95       32.13     37.36 o 
  -5   5   7      385.16      392.68     65.32 o 
  -4   5   7       24.38       -3.87     38.86 o 
  -3   5   7        2.38        7.92     41.87 o 
  -2   5   7      356.53      201.34     49.82 o 
  -1   5   7      422.90      507.31     61.87 o 
   0   5   7       28.20      -36.88     56.08 o 
   1   5   7      203.41      201.30     52.14 o 
   2   5   7        4.48       17.38     43.98 o 
   3   5   7       17.50       73.66     53.15 o 
   4   5   7       14.74      -33.80     43.03 o 
   5   5   7      108.70       45.62     53.90 o 
   6   5   7        1.27      -27.05     53.58 o 
   7   5   7     1859.03     1814.64    125.56 o 
   8   5   7      216.07      113.83     61.31 o 
 -22   0   8     1573.04     1395.59    108.39 o 
 -20   0   8     3800.62     4234.63    253.82 o 
 -18   0   8      421.62      417.68    101.67 o 
 -16   0   8     1550.20     1512.54     91.39 o 
 -14   0   8       39.36       41.92     31.73 o 
 -12   0   8     2220.47     2202.31    125.16 o 
 -10   0   8      730.25      798.41     44.94 o 
  -8   0   8     3772.57     3474.63     80.22 o 
  -6   0   8     1483.63     1423.70     90.05 o 
  -4   0   8      449.07      525.59     23.55 o 
  -2   0   8     1364.78     1262.60     35.11 o 
   0   0   8    37262.88    37505.79    658.00 o 
   2   0   8    17811.63    17903.69    393.83 o 
   4   0   8     5049.28     5032.27    127.30 o 
   6   0   8     5080.23     4756.77    146.97 o 
   8   0   8     1596.82     1596.26     62.29 o 
  10   0   8     3377.33     3280.54     90.25 o 
  12   0   8     1082.42     1157.34     65.54 o 
  14   0   8     7582.64     7593.84    238.75 o 
  16   0   8      638.86      683.66     86.13 o 
  18   0   8       18.10      -46.32     46.32 o 
  20   0   8        9.85        9.08     67.07 o 
 -21   1   8      415.36      299.91     54.08 o 
 -20   1   8      363.40      332.82     51.22 o 
 -19   1   8      947.95      945.19     72.02 o 
 -18   1   8      322.48      284.50     41.23 o 
 -17   1   8       31.75        9.09     26.00 o 
 -16   1   8       55.30       62.56     25.69 o 
 -15   1   8     2391.36     2442.53     72.59 o 
 -14   1   8      568.17      593.72     37.45 o 
 -13   1   8     2869.10     2997.43     76.24 o 
 -12   1   8        6.82       17.00     17.65 o 
 -11   1   8       60.60       48.96     17.37 o 
 -10   1   8      511.44      523.18     27.16 o 
  -9   1   8      737.13      797.77     28.10 o 
  -8   1   8      435.25      505.05     27.93 o 
  -7   1   8      882.75      793.12     23.37 o 
  -6   1   8     1209.74     1234.58     31.85 o 
  -5   1   8     1751.78     1643.13     34.92 o 
  -4   1   8      389.38      415.43     24.08 o 
  -3   1   8     2044.10     1968.51     41.40 o 
  -2   1   8     2407.76     2414.10     49.35 o 
  -1   1   8     4619.18     4372.30     76.94 o 
   0   1   8     5199.76     5781.26     94.17 o 
   1   1   8     1099.39      950.32     25.39 o 
   2   1   8     1495.87     1477.87     32.88 o 
   3   1   8     3546.78     3783.15     84.18 o 
   4   1   8     3843.66     3956.56     76.56 o 
   5   1   8      246.97      227.27     21.59 o 
   6   1   8      416.96      550.28     26.81 o 
   7   1   8     9939.36     9599.65    176.12 o 
   8   1   8       68.21       67.45     15.75 o 
   9   1   8     2261.95     2262.04     57.47 o 
  10   1   8       61.73       47.54     17.30 o 
  11   1   8     1213.06     1224.42     50.28 o 
  12   1   8     2315.47     2291.99     67.62 o 
  13   1   8     1370.48     1370.44     56.73 o 
  14   1   8      680.23      765.83     58.36 o 
  15   1   8      979.60     1005.94     64.60 o 
  16   1   8      274.08      253.65     42.44 o 
  17   1   8      446.97      453.65     58.14 o 
  18   1   8      107.78      138.59     46.01 o 
  19   1   8      583.42      633.36     68.74 o 
  20   1   8        0.12       34.30     46.72 o 
 -20   2   8      389.38      171.25     61.85 o 
 -19   2   8        2.03       35.03     44.13 o 
 -18   2   8      146.00       76.63     38.33 o 
 -17   2   8     1156.93     1143.41     93.04 o 
 -16   2   8      184.78      160.18     34.29 o 
 -15   2   8      572.38      562.99     47.71 o 
 -14   2   8      122.51      154.54     32.40 o 
 -13   2   8      319.92      272.74     35.04 o 
 -12   2   8      546.98      627.20     45.76 o 
 -11   2   8      111.53       82.18     24.14 o 
 -10   2   8      186.51      195.67     27.85 o 
  -9   2   8       24.08       20.74     19.63 o 
  -8   2   8      933.29      897.62     44.82 o 
  -7   2   8        2.72       -6.51     14.85 o 
  -6   2   8      587.21      530.01     29.07 o 
  -5   2   8      209.89      172.72     16.68 o 
  -4   2   8      375.66      435.82     23.07 o 
  -3   2   8      615.52      584.20     26.26 o 
  -2   2   8      562.45      528.73     28.22 o 
  -1   2   8      251.88      285.30     22.34 o 
   0   2   8     4698.84     4727.92     79.71 o 
   1   2   8       27.11       25.82     11.14 o 
   2   2   8     2440.83     2666.53     53.32 o 
   3   2   8      737.63      809.66     43.01 o 
   4   2   8     2897.74     3149.20     68.11 o 
   5   2   8     1912.62     1952.92     51.54 o 
   6   2   8     4468.46     4593.21     92.40 o 
   7   2   8       71.48       68.17     17.75 o 
   8   2   8      907.23      876.63     42.53 o 
   9   2   8     2359.12     2283.89     69.15 o 
  10   2   8       58.56       76.90     23.05 o 
  11   2   8      775.80      768.73     47.84 o 
  12   2   8      636.66      615.63     50.41 o 
  13   2   8      337.74      294.35     42.32 o 
  14   2   8      865.05      976.52     64.82 o 
  15   2   8        8.95       -2.16     34.00 o 
  16   2   8      123.96      131.27     41.66 o 
  17   2   8       15.35       -4.26     38.01 o 
  18   2   8      183.34      219.31     49.56 o 
  19   2   8      342.64      334.19     56.65 o 
 -18   3   8      203.94      118.95     51.18 o 
 -17   3   8      257.66      201.37     59.22 o 
 -16   3   8       36.51      -11.58     39.07 o 
 -15   3   8      275.85      199.28     40.92 o 
 -14   3   8      222.36       85.22     33.83 o 
 -13   3   8      579.07      574.56     64.55 o 
 -12   3   8      201.08      189.70     37.75 o 
 -11   3   8      286.06      292.58     43.30 o 
 -10   3   8       28.75       72.65     28.99 o 
  -9   3   8     1506.29     1381.17     63.84 o 
  -8   3   8        5.29       -2.49     23.18 o 
  -7   3   8     1501.96     1341.82     65.94 o 
  -6   3   8      108.27      130.28     28.22 o 
  -5   3   8        2.11        9.54     20.79 o 
  -4   3   8       81.94       53.84     21.17 o 
  -3   3   8       52.10       49.67     19.32 o 
  -2   3   8      136.12      138.89     26.45 o 
  -1   3   8      541.20      561.94     34.61 o 
   0   3   8      218.38      244.77     25.94 o 
   1   3   8     2530.09     2602.95    110.49 o 
   2   3   8     2429.24     2545.43     76.93 o 
   3   3   8       47.25       37.48     21.92 o 
   4   3   8     2041.32     2089.44     71.63 o 
   5   3   8     1032.83     1044.30     55.37 o 
   6   3   8       62.52       57.85     26.64 o 
   7   3   8      716.67      925.81     57.46 o 
   8   3   8      164.26      162.31     40.22 o 
   9   3   8     1169.02     1322.50    109.10 o 
  10   3   8       67.69       31.14     36.35 o 
  11   3   8       19.58        1.38     31.59 o 
  12   3   8      431.89      499.58     53.33 o 
  13   3   8     1370.51     1419.54    145.65 o 
  14   3   8       43.06       41.21     37.81 o 
  15   3   8      379.56      488.98     57.45 o 
  16   3   8      516.64      462.60     60.01 o 
  17   3   8        3.11       -2.63     42.93 o 
 -15   4   8       37.28      104.92     57.09 o 
 -14   4   8     1023.83     1112.61     84.98 o 
 -13   4   8        2.12        4.94     39.15 o 
 -12   4   8       79.72       98.42     38.10 o 
 -11   4   8      283.74      253.24     42.61 o 
 -10   4   8        6.64       -6.11     31.93 o 
  -9   4   8      537.64      554.25     49.95 o 
  -8   4   8        3.70      -30.18     30.26 o 
  -7   4   8      173.40      160.66     36.06 o 
  -6   4   8     1083.88     1075.59     62.78 o 
  -5   4   8      284.55      303.79     41.33 o 
  -4   4   8      701.39      746.51     52.84 o 
  -3   4   8       61.90       -6.51     30.70 o 
  -2   4   8      530.33      567.65     51.70 o 
  -1   4   8      800.90      814.82     81.06 o 
   0   4   8      149.91      224.74     42.65 o 
   1   4   8       29.92       40.10     30.56 o 
   2   4   8       39.89       20.82     27.22 o 
   3   4   8     3312.98     3218.40    133.07 o 
   4   4   8      957.41      919.47     90.73 o 
   5   4   8     1192.48     1121.05    129.44 o 
   6   4   8      183.28      167.18     74.56 o 
   7   4   8       26.14       35.85     53.65 o 
   8   4   8      962.34      984.62    103.08 o 
   9   4   8      162.70       85.18     59.65 o 
  10   4   8      382.10      341.44     78.89 o 
  11   4   8      864.97      735.53    136.64 o 
  12   4   8      310.83      354.74     78.06 o 
  13   4   8      209.40      254.76     76.80 o 
  14   4   8      100.82       86.76     59.11 o 
  -8   5   8      203.36      166.44     46.30 o 
  -7   5   8       59.27      -24.58     37.71 o 
  -6   5   8       17.82       56.18     43.69 o 
  -5   5   8       83.60       89.92     42.29 o 
  -4   5   8     1217.00     1180.76    123.59 o 
  -3   5   8      170.90      102.59     46.71 o 
  -2   5   8      485.52      395.45     92.32 o 
  -1   5   8        0.72      117.93     48.26 o 
   0   5   8        1.78      -36.91     45.16 o 
   1   5   8      315.43      191.73     54.68 o 
   2   5   8       71.21      167.59     50.56 o 
   3   5   8      115.28      146.59     55.02 o 
   4   5   8      368.68      509.69     96.10 o 
   5   5   8      178.93      192.31     63.02 o 
   6   5   8      157.42      144.99     76.63 o 
   7   5   8      237.63      218.59     65.65 o 
 -21   0   9        1.60       -7.80     47.15 o 
 -19   0   9     2455.55     2719.83    211.09 o 
 -17   0   9      321.07      356.98     53.56 o 
 -15   0   9       54.72       77.15     36.25 o 
 -13   0   9      509.56      581.84     44.87 o 
 -11   0   9     6497.79     6813.98    173.44 o 
  -9   0   9     3990.03     3845.76     97.49 o 
  -7   0   9      217.90      159.40     22.87 o 
  -5   0   9     1158.04      999.22     34.30 o 
  -3   0   9     2052.54     1934.91     46.73 o 
  -1   0   9     1382.99     1308.45     43.92 o 
   1   0   9    20046.70    20868.90    457.75 o 
   3   0   9    30129.02    30268.91    654.88 o 
   5   0   9      217.17      196.89     25.34 o 
   7   0   9     1414.36     1432.67     70.58 o 
   9   0   9      893.11      929.82     51.83 o 
  11   0   9     4550.85     4354.87    130.91 o 
  13   0   9      788.64      758.62     56.97 o 
  15   0   9     3819.61     3830.99    150.48 o 
  17   0   9     2132.42     2119.04    156.25 o 
  19   0   9      113.98       62.65     61.71 o 
 -21   1   9      222.62      217.17     51.46 o 
 -20   1   9      180.67      155.72     45.27 o 
 -19   1   9       48.16       75.30     48.35 o 
 -18   1   9      668.04      679.95     61.93 o 
 -17   1   9      174.80      160.34     39.67 o 
 -16   1   9      283.54      339.51     40.24 o 
 -15   1   9        2.75        1.10     21.86 o 
 -14   1   9      972.29      879.84     49.63 o 
 -13   1   9      270.11      275.38     36.67 o 
 -12   1   9     2117.03     2183.33     62.28 o 
 -11   1   9      412.36      483.73     42.08 o 
 -10   1   9      100.98       60.05     17.55 o 
  -9   1   9      317.06      323.71     19.44 o 
  -8   1   9      261.28      247.14     15.38 o 
  -7   1   9      223.86      218.38     16.22 o 
  -6   1   9       16.93        9.26      9.25 o 
  -5   1   9        1.97       -9.29      9.29 o 
  -4   1   9     7572.74     7312.90    107.86 o 
  -3   1   9       31.52       20.06      9.12 o 
  -2   1   9     2374.40     2323.21     49.25 o 
  -1   1   9      106.81       62.30     13.39 o 
   0   1   9     5601.33     5648.89    101.96 o 
   1   1   9     1397.80     1453.82     36.00 o 
   2   1   9     8157.26     8243.97    137.37 o 
   3   1   9        3.22       -2.91     12.68 o 
   4   1   9     3774.77     3744.32     74.42 o 
   5   1   9     1898.69     2009.05     65.27 o 
   6   1   9      435.31      447.76     29.10 o 
   7   1   9      564.69      676.05     33.60 o 
   8   1   9     4997.36     4837.57    119.81 o 
   9   1   9      350.55      359.39     26.21 o 
  10   1   9     5985.16     5865.15    114.35 o 
  11   1   9        1.59       -0.87     18.97 o 
  12   1   9       67.42       77.15     26.52 o 
  13   1   9      867.94      850.19     46.54 o 
  14   1   9        3.96       18.27     33.97 o 
  15   1   9       73.15       87.50     34.21 o 
  16   1   9      108.92      108.04     36.98 o 
  17   1   9       57.67       53.02     39.95 o 
  18   1   9     1044.15     1124.98     88.11 o 
  19   1   9       22.29      -11.65     43.65 o 
  20   1   9        0.08      -16.92     55.20 o 
 -20   2   9        4.76       49.78     64.46 o 
 -19   2   9      515.67      476.19     54.95 o 
 -18   2   9      251.83      264.41     45.73 o 
 -17   2   9      388.96      372.82     48.41 o 
 -16   2   9      199.49      252.90     42.56 o 
 -15   2   9       38.12       23.58     30.23 o 
 -14   2   9      847.53      802.95     57.92 o 
 -13   2   9      319.83      318.71     41.15 o 
 -12   2   9      188.42      175.96     34.69 o 
 -11   2   9      948.07      934.92     58.07 o 
 -10   2   9       28.01       16.69     22.23 o 
  -9   2   9       15.85       30.76     21.37 o 
  -8   2   9       10.98       18.82     19.80 o 
  -7   2   9      597.21      546.99     32.59 o 
  -6   2   9     1895.39     1853.51     50.39 o 
  -5   2   9     2167.83     2106.96     49.30 o 
  -4   2   9      150.61      130.69     16.50 o 
  -3   2   9     2602.94     2488.98     57.89 o 
  -2   2   9     4649.12     4658.34     93.89 o 
  -1   2   9       70.92       52.10     15.90 o 
   0   2   9       84.90       74.08     16.12 o 
   1   2   9      872.38      856.95     35.16 o 
   2   2   9       88.31       46.06     11.92 o 
   3   2   9     1287.54     1173.57     37.43 o 
   4   2   9       75.69       76.56     15.64 o 
   5   2   9      240.24      233.33     21.18 o 
   6   2   9     2995.61     3079.99     70.06 o 
   7   2   9      717.55      683.26     35.59 o 
   8   2   9     2572.48     2708.19     73.24 o 
   9   2   9     3016.70     2950.00     79.60 o 
  10   2   9      226.15      255.61     29.31 o 
  11   2   9     1418.85     1419.13     87.17 o 
  12   2   9      347.17      368.63     43.76 o 
  13   2   9       65.90       61.02     33.40 o 
  14   2   9        1.50      -27.17     31.27 o 
  15   2   9        3.85      -23.65     33.16 o 
  16   2   9      347.30      325.27     48.84 o 
  17   2   9      234.80      238.02     55.18 o 
  18   2   9       63.74       79.27     43.11 o 
  19   2   9        6.30       80.01     54.47 o 
 -18   3   9      375.27      438.43     76.98 o 
 -17   3   9       53.65       48.75     43.69 o 
 -16   3   9        2.33       32.20     35.10 o 
 -15   3   9       62.20       56.35     34.55 o 
 -14   3   9       38.66      -20.99     30.45 o 
 -13   3   9       75.67       86.77     33.34 o 
 -12   3   9      224.37      200.43     46.54 o 
 -11   3   9       20.41       27.55     28.33 o 
 -10   3   9     1620.41     1775.23     75.49 o 
  -9   3   9      129.85      158.10     31.11 o 
  -8   3   9       11.72       33.68     24.92 o 
  -7   3   9      309.99      285.82     37.72 o 
  -6   3   9      929.91      975.93     57.98 o 
  -5   3   9       31.09        1.72     21.46 o 
  -4   3   9      606.25      562.71     37.42 o 
  -3   3   9       44.51       26.49     21.31 o 
  -2   3   9      729.74      739.39     37.65 o 
  -1   3   9      511.92      551.81     42.08 o 
   0   3   9       99.19       95.01     23.60 o 
   1   3   9      703.43      693.84     45.76 o 
   2   3   9     2028.10     2182.97     73.55 o 
   3   3   9      667.08      650.76     51.10 o 
   4   3   9      909.48      947.24     50.38 o 
   5   3   9     1902.68     1761.07     72.79 o 
   6   3   9      186.80       62.08     45.10 o 
   7   3   9      557.04      560.78    114.19 o 
   8   3   9      430.58      443.60     86.02 o 
   9   3   9      175.17      186.21     42.09 o 
  10   3   9      880.87      948.71     73.33 o 
  11   3   9      111.16       66.25     40.47 o 
  12   3   9      190.18      123.74     46.06 o 
  13   3   9      851.40      689.56    136.22 o 
  14   3   9      232.36      182.81     53.51 o 
  15   3   9       98.15      152.70     50.81 o 
  16   3   9      286.32      270.00     60.10 o 
  17   3   9      193.93       78.94     56.93 o 
 -14   4   9      333.13      403.75     68.27 o 
 -13   4   9      851.49      786.54     61.89 o 
 -12   4   9        7.37       13.30     35.34 o 
 -11   4   9      253.98      142.35     51.15 o 
 -10   4   9      163.85      112.21     37.29 o 
  -9   4   9        6.42       -7.76     32.33 o 
  -8   4   9      501.72      550.83     49.34 o 
  -7   4   9        8.29       12.33     37.98 o 
  -6   4   9      454.20      422.22     49.62 o 
  -5   4   9      704.90      859.61     61.46 o 
  -4   4   9       90.67       58.30     35.15 o 
  -3   4   9      342.25      378.71     52.49 o 
  -2   4   9      473.58      426.74     47.42 o 
  -1   4   9      232.54      208.48     41.19 o 
   0   4   9      534.31      575.80     56.06 o 
   1   4   9      241.11      286.76     40.43 o 
   2   4   9       23.47       25.11     34.34 o 
   3   4   9      137.18       71.33     44.17 o 
   4   4   9      981.97      812.52     88.86 o 
   5   4   9     1041.23     1028.57    125.80 o 
   6   4   9     1456.82     1266.88    138.96 o 
   7   4   9      123.03       37.19     52.99 o 
   8   4   9      277.88      185.15     64.14 o 
   9   4   9     1308.62     1153.40    111.57 o 
  10   4   9       24.79      104.77     64.51 o 
  11   4   9       11.23       -7.74     59.71 o 
  12   4   9      232.99      196.68     81.82 o 
  13   4   9      425.80      341.20     83.56 o 
  -8   5   9        0.16      -20.08    109.24 o 
  -7   5   9      270.55      211.59     62.35 o 
  -6   5   9      130.84      118.25     50.50 o 
  -5   5   9      396.21      390.51     60.03 o 
  -4   5   9        3.03       42.86     50.25 o 
  -3   5   9      342.39      311.22     55.88 o 
  -2   5   9        8.60       50.83     44.79 o 
  -1   5   9     1026.03     1119.37     93.30 o 
   0   5   9       46.20       17.72     52.04 o 
   1   5   9      166.45      193.80     70.47 o 
   2   5   9       16.64      -53.71     53.71 o 
   3   5   9        7.45       -9.82     54.89 o 
   4   5   9        3.07       29.70     60.52 o 
   5   5   9      746.96      440.67     90.95 o 
   6   5   9        1.69        3.01     74.45 o 
 -20   0  10      362.10      297.40     89.56 o 
 -18   0  10      670.20      795.80     75.81 o 
 -16   0  10      365.60      397.83     53.59 o 
 -14   0  10      126.35      118.13     35.68 o 
 -12   0  10      320.05      402.24     38.01 o 
 -10   0  10     1111.18     1083.98     50.30 o 
  -8   0  10     5573.13     5369.68    143.09 o 
  -6   0  10       87.35       75.90     16.67 o 
  -4   0  10      108.35       77.33     15.86 o 
  -2   0  10     1643.45     1371.86     46.14 o 
   0   0  10    24284.58    25867.75    505.65 o 
   2   0  10        2.35       12.53     17.59 o 
   4   0  10    14708.39    14372.99    327.08 o 
   6   0  10     2584.18     2477.80    100.29 o 
   8   0  10      580.48      579.00     47.03 o 
  10   0  10      193.01      159.34     63.68 o 
  12   0  10     1290.92     1400.30     75.47 o 
  14   0  10     1592.60     1635.36     88.81 o 
  16   0  10      431.04      505.69     79.48 o 
  18   0  10      642.33      550.74    161.85 o 
  20   0  10       26.55       25.70    106.03 o 
 -21   1  10       71.45       53.88     55.19 o 
 -20   1  10      583.42      526.42     61.34 o 
 -19   1  10       44.72       32.21     39.43 o 
 -18   1  10      298.70      286.29     48.80 o 
 -17   1  10       12.87       -3.22     36.87 o 
 -16   1  10       14.80       24.18     28.87 o 
 -15   1  10     2273.21     2448.04    112.40 o 
 -14   1  10      236.49      246.76     35.59 o 
 -13   1  10      717.18      741.29     55.33 o 
 -12   1  10       72.50      114.27     27.48 o 
 -11   1  10      621.77      590.05     38.09 o 
 -10   1  10      466.52      465.05     33.01 o 
  -9   1  10     1416.77     1407.18     43.52 o 
  -8   1  10       38.32       10.59     12.68 o 
  -7   1  10     2229.21     2140.79     44.31 o 
  -6   1  10     1034.75      983.62     29.66 o 
  -5   1  10      115.26      133.92     13.50 o 
  -4   1  10      966.33     1068.65     44.30 o 
  -3   1  10    12448.51    12272.00    189.33 o 
  -2   1  10      371.47      361.58     22.20 o 
  -1   1  10     8038.70     7729.96    134.29 o 
   0   1  10       28.94       11.58     11.84 o 
   1   1  10      779.69      933.32     31.43 o 
   2   1  10      305.91      305.71     18.65 o 
   3   1  10     1215.22     1240.19     41.49 o 
   4   1  10       32.58       17.56     13.01 o 
   5   1  10     1563.51     1397.72     53.39 o 
   6   1  10      778.33      788.97     35.37 o 
   7   1  10     7643.59     7430.96    144.33 o 
   8   1  10       14.04       -2.60     20.67 o 
   9   1  10      311.11      306.33     25.48 o 
  10   1  10       59.14       52.99     19.42 o 
  11   1  10     5712.21     5874.43    117.91 o 
  12   1  10      365.06      392.30     37.72 o 
  13   1  10       55.59       65.93     30.37 o 
  14   1  10      182.99      185.77     42.87 o 
  15   1  10        3.09       23.29     37.51 o 
  16   1  10       46.38       13.76     33.75 o 
  17   1  10        2.63      -24.61     37.77 o 
  18   1  10       42.26       45.79     48.00 o 
  19   1  10      835.73      961.92     84.53 o 
 -20   2  10        3.53       26.73     53.92 o 
 -19   2  10       41.00        9.70     38.16 o 
 -18   2  10      619.02      516.73     60.03 o 
 -17   2  10      486.65      436.44     65.97 o 
 -16   2  10     1247.60     1175.36     72.48 o 
 -15   2  10        3.08        7.60     32.21 o 
 -14   2  10      137.01      111.55     35.66 o 
 -13   2  10      217.86      273.63     40.19 o 
 -12   2  10      147.40      115.75     32.12 o 
 -11   2  10       92.05       54.15     25.78 o 
 -10   2  10      314.99      314.28     34.36 o 
  -9   2  10       37.74       49.63     23.95 o 
  -8   2  10      696.62      705.54     41.42 o 
  -7   2  10        1.32        1.81     17.07 o 
  -6   2  10       17.22       26.27     17.72 o 
  -5   2  10     1258.37     1328.39     43.62 o 
  -4   2  10     2858.47     2961.44     87.69 o 
  -3   2  10      206.14      208.28     20.76 o 
  -2   2  10     5775.49     5747.21    136.77 o 
  -1   2  10     2372.91     2290.00     58.21 o 
   0   2  10     2548.18     2538.79     71.72 o 
   1   2  10      388.27      365.46     26.68 o 
   2   2  10       89.61       75.43     20.84 o 
   3   2  10       57.34       37.52     17.99 o 
   4   2  10     2486.91     2504.74     68.23 o 
   5   2  10      762.94      749.43     34.41 o 
   6   2  10     3274.35     3305.39     74.51 o 
   7   2  10      292.68      328.22     27.47 o 
   8   2  10       21.74       44.31     19.01 o 
   9   2  10     2239.72     2185.26     73.03 o 
  10   2  10     1601.82     1620.65     68.14 o 
  11   2  10       66.37       50.74     30.38 o 
  12   2  10     1107.01     1110.78     68.43 o 
  13   2  10      571.09      584.39     54.38 o 
  14   2  10      501.67      450.88     50.89 o 
  15   2  10      308.57      187.87     43.43 o 
  16   2  10        4.67      -30.91     41.22 o 
  17   2  10      101.65       24.56     46.14 o 
  18   2  10      730.15      770.11     91.75 o 
 -17   3  10      163.18      156.66     47.15 o 
 -16   3  10       31.91       10.56     37.68 o 
 -15   3  10       48.82       28.66     39.00 o 
 -14   3  10       18.49       39.86     38.03 o 
 -13   3  10      193.09      187.92     39.64 o 
 -12   3  10      561.43      516.30     49.03 o 
 -11   3  10        1.73       47.31     31.36 o 
 -10   3  10       16.60       32.04     30.48 o 
  -9   3  10     1068.52     1068.86     61.63 o 
  -8   3  10      300.90      289.63     42.63 o 
  -7   3  10      335.61      365.79     40.60 o 
  -6   3  10      407.79      424.89     41.69 o 
  -5   3  10       23.87       -4.09     21.97 o 
  -4   3  10     1468.75     1485.48     59.15 o 
  -3   3  10       91.51      110.57     24.96 o 
  -2   3  10        0.73        6.83     18.47 o 
  -1   3  10     3048.39     3198.67     87.58 o 
   0   3  10     5393.16     5464.61    125.25 o 
   1   3  10     1850.48     1889.16     92.74 o 
   2   3  10     5572.01     5580.74    128.02 o 
   3   3  10      989.96      946.49     50.52 o 
   4   3  10      160.62      127.80     27.43 o 
   5   3  10     1218.28     1301.86     63.46 o 
   6   3  10      342.82      323.28     47.05 o 
   7   3  10        2.45      -37.56     37.56 o 
   8   3  10      207.76      156.83    118.88 o 
   9   3  10       29.43        0.47     48.39 o 
  10   3  10      143.79      168.67     58.46 o 
  11   3  10        3.13       16.44     54.61 o 
  12   3  10        1.75      -37.08     48.51 o 
  13   3  10      557.40      460.73     80.35 o 
  14   3  10      212.15      190.73     53.12 o 
  15   3  10       47.09       80.34     50.09 o 
  16   3  10      757.32      609.64     75.61 o 
 -14   4  10      648.55      416.66     80.79 o 
 -13   4  10       10.93       20.41     40.36 o 
 -12   4  10       78.21       71.16     43.45 o 
 -11   4  10      207.63      183.38     45.50 o 
 -10   4  10      195.05      208.13     43.85 o 
  -9   4  10      120.60       53.33     37.79 o 
  -8   4  10        3.63       31.39     34.79 o 
  -7   4  10      554.61      496.04     51.76 o 
  -6   4  10      849.91      939.80     65.02 o 
  -5   4  10     1385.40     1565.01     81.00 o 
  -4   4  10       73.29       23.17     37.46 o 
  -3   4  10        2.23       -0.77     35.24 o 
  -2   4  10      568.58      588.27     71.59 o 
  -1   4  10      248.14      175.33     43.32 o 
   0   4  10       39.99       25.17     36.72 o 
   1   4  10      405.05      401.62     49.87 o 
   2   4  10       62.37        8.70     35.02 o 
   3   4  10     1419.46     1291.60    112.58 o 
   4   4  10      231.58      264.44     55.59 o 
   5   4  10      590.52      550.96     99.90 o 
   6   4  10      202.09      235.24     84.82 o 
   7   4  10      124.15      102.17     74.83 o 
   8   4  10      465.12      322.11     70.43 o 
   9   4  10      681.60      563.82     85.78 o 
  10   4  10      300.03      347.40     78.08 o 
  11   4  10       24.77       23.44     59.70 o 
  12   4  10       47.11      -31.82     57.75 o 
  13   4  10      147.10      158.24    118.08 o 
  -6   5  10       58.68      164.46     60.58 o 
  -5   5  10        0.02       33.16     48.67 o 
  -4   5  10      656.79      668.78     73.14 o 
  -3   5  10        0.73       25.09     45.16 o 
  -2   5  10       94.25       74.61     48.03 o 
  -1   5  10        3.83       38.23     45.72 o 
   0   5  10      438.56      292.66     69.27 o 
   1   5  10      233.56      203.91     53.49 o 
   2   5  10      178.73      158.45     67.85 o 
   3   5  10      191.37      276.04     75.10 o 
   4   5  10       11.16      -56.47     56.47 o 
   5   5  10      522.53      343.80    103.25 o 
 -21   0  11      391.95      546.20    119.68 o 
 -19   0  11      364.15      405.63     79.83 o 
 -17   0  11       91.84       93.29     50.11 o 
 -15   0  11      119.40      194.67     84.37 o 
 -13   0  11      364.17      407.26     41.08 o 
 -11   0  11     2214.07     2188.94     72.32 o 
  -9   0  11        5.59      -16.16     16.16 o 
  -7   0  11     8211.89     8221.30    190.38 o 
  -5   0  11     2372.85     2293.58     59.80 o 
  -3   0  11     3484.87     3837.48     85.36 o 
  -1   0  11     2650.03     2740.15     73.78 o 
   1   0  11     2552.20     2368.67     76.15 o 
   3   0  11     3866.35     3678.57    114.20 o 
   5   0  11     2605.75     2493.51     81.26 o 
   7   0  11     4617.78     4585.86    153.12 o 
   9   0  11       10.75      -25.79     25.79 o 
  11   0  11       18.51        6.95     29.86 o 
  13   0  11       11.00       -2.42     28.82 o 
  15   0  11     1256.42     1401.22    122.86 o 
  17   0  11      168.06       86.75     80.32 o 
  19   0  11      150.06      291.29     82.33 o 
 -20   1  11      395.07      287.33     52.39 o 
 -19   1  11       52.13       92.85     42.27 o 
 -18   1  11      115.90      145.66     42.51 o 
 -17   1  11       73.55       43.91     37.95 o 
 -16   1  11       49.78       -6.58     29.66 o 
 -15   1  11        0.80       27.45     27.24 o 
 -14   1  11     1567.27     1653.85    127.95 o 
 -13   1  11      241.32      234.82     33.81 o 
 -12   1  11     1179.73     1221.34     61.83 o 
 -11   1  11        1.58       -1.47     20.99 o 
 -10   1  11       50.62       38.22     18.27 o 
  -9   1  11      446.14      529.54     31.16 o 
  -8   1  11      541.49      588.22     29.19 o 
  -7   1  11     1344.76     1379.22     38.47 o 
  -6   1  11     5511.95     5433.13     91.85 o 
  -5   1  11     1558.77     1566.25     39.71 o 
  -4   1  11     4589.10     4598.44     79.11 o 
  -3   1  11      281.68      290.45     20.52 o 
  -2   1  11     1020.71      969.34     35.61 o 
  -1   1  11     1708.28     1725.70     49.19 o 
   0   1  11     7597.33     7466.39    132.19 o 
   1   1  11      311.21      247.91     18.27 o 
   2   1  11     1962.13     2020.25     46.90 o 
   3   1  11     2142.38     2328.32     50.05 o 
   4   1  11      265.16      271.89     23.98 o 
   5   1  11        8.04        0.38     18.64 o 
   6   1  11      161.32      119.99     18.51 o 
   7   1  11      998.32     1069.99     41.83 o 
   8   1  11     4729.05     4639.46    102.58 o 
   9   1  11      128.73      138.09     21.87 o 
  10   1  11     2343.77     2296.90     69.79 o 
  11   1  11      116.36       68.41     22.46 o 
  12   1  11      405.88      330.60     40.16 o 
  13   1  11      478.06      473.11     60.16 o 
  14   1  11      797.56      677.11     71.85 o 
  15   1  11       84.18       94.60     42.56 o 
  16   1  11       25.54       89.41     39.59 o 
  17   1  11       36.32       29.21     43.07 o 
  18   1  11        5.91       42.33     42.75 o 
  19   1  11      193.01      149.20     64.65 o 
 -19   2  11      116.05       81.37     40.71 o 
 -18   2  11        3.09       26.22     37.31 o 
 -17   2  11      234.36      211.64     48.80 o 
 -16   2  11      567.71      537.27     89.97 o 
 -15   2  11      130.08      195.22     39.77 o 
 -14   2  11       16.24       -0.60     31.32 o 
 -13   2  11     1851.22     1848.86     89.82 o 
 -12   2  11      672.88      622.26     47.26 o 
 -11   2  11      600.70      580.13     44.85 o 
 -10   2  11      162.37      154.61     43.10 o 
  -9   2  11       50.58       60.47     24.16 o 
  -8   2  11      336.99      317.09     32.68 o 
  -7   2  11     2756.08     2901.36     73.59 o 
  -6   2  11      259.22      255.02     28.88 o 
  -5   2  11     4469.03     4388.90    133.73 o 
  -4   2  11     1747.40     1658.06     86.13 o 
  -3   2  11      672.98      723.35     33.57 o 
  -2   2  11     2527.81     2542.42     62.93 o 
  -1   2  11     2322.37     2287.08     88.56 o 
   0   2  11      131.69      142.62     26.26 o 
   1   2  11     4829.52     4954.65    110.65 o 
   2   2  11      103.30       86.06     23.14 o 
   3   2  11      579.48      547.83     35.75 o 
   4   2  11       43.18       -0.21     19.30 o 
   5   2  11      306.74      305.53     31.17 o 
   6   2  11     2129.36     2165.47     75.25 o 
   7   2  11     3281.42     3333.77     82.50 o 
   8   2  11       38.88       25.56     20.70 o 
   9   2  11     1880.02     1897.71     82.30 o 
  10   2  11      870.32      817.43     50.68 o 
  11   2  11       31.05       36.84     27.83 o 
  12   2  11      304.17      309.29     45.64 o 
  13   2  11       66.63       66.36     34.58 o 
  14   2  11       42.77       43.82     35.89 o 
  15   2  11      378.78      407.24     58.18 o 
  16   2  11      495.86      398.48     78.49 o 
  17   2  11       22.24       88.73     50.61 o 
  18   2  11      220.04      154.97     54.70 o 
 -17   3  11      133.32       55.19     50.55 o 
 -16   3  11      127.23      123.21     44.51 o 
 -15   3  11       23.65       -5.72     37.25 o 
 -14   3  11      171.81      156.12     42.79 o 
 -13   3  11       70.01       16.30     33.12 o 
 -12   3  11      163.81      122.18     47.54 o 
 -11   3  11      528.72      550.02     52.57 o 
 -10   3  11      113.46       56.06     31.15 o 
  -9   3  11     3096.67     3102.94    147.88 o 
  -8   3  11      806.97      772.53     54.35 o 
  -7   3  11       55.87       74.72     30.47 o 
  -6   3  11      960.42      990.69     58.64 o 
  -5   3  11      370.62      411.63     36.90 o 
  -4   3  11       86.21       94.50     26.59 o 
  -3   3  11       89.25       66.33     23.64 o 
  -2   3  11        0.59      -13.26     20.75 o 
  -1   3  11      585.91      667.21     48.94 o 
   0   3  11      270.59      250.22     31.08 o 
   1   3  11      192.16      208.64     36.18 o 
   2   3  11     1955.02     1991.86     72.14 o 
   3   3  11     2762.73     2954.57     93.03 o 
   4   3  11        5.78       14.02     23.34 o 
   5   3  11     2536.84     2527.46     89.45 o 
   6   3  11     2226.44     2263.77    187.24 o 
   7   3  11       10.38       69.60     45.94 o 
   8   3  11      436.03      530.70     92.19 o 
   9   3  11        2.96       11.11     55.82 o 
  10   3  11       21.23        7.63     50.35 o 
  11   3  11       67.68       17.89     52.57 o 
  12   3  11      219.32      131.47     61.88 o 
  13   3  11      294.17      177.83     68.62 o 
  14   3  11      207.42      313.39    100.31 o 
  15   3  11       31.82      -11.75     63.30 o 
  16   3  11      765.23      467.82     86.99 o 
 -13   4  11      243.77      264.04     53.20 o 
 -12   4  11        6.48        2.21     38.59 o 
 -11   4  11       29.50       24.40     38.79 o 
 -10   4  11      411.96      323.21     48.46 o 
  -9   4  11        1.13      -34.06     34.06 o 
  -8   4  11      894.04      955.64     72.74 o 
  -7   4  11       10.70       -8.11     34.05 o 
  -6   4  11       56.33        7.91     34.38 o 
  -5   4  11      359.29      338.82     52.92 o 
  -4   4  11      762.99      780.27     67.83 o 
  -3   4  11      359.82      332.06     50.61 o 
  -2   4  11     1509.86     1388.46     76.37 o 
  -1   4  11      480.05      472.92     84.54 o 
   0   4  11       11.33       -4.05     34.56 o 
   1   4  11      594.87      459.98     66.40 o 
   2   4  11     1168.85     1201.58     81.68 o 
   3   4  11       28.46      -37.93     37.93 o 
   4   4  11      785.45      886.11     83.91 o 
   5   4  11       21.49       -3.31     95.59 o 
   6   4  11      248.28       79.10     96.39 o 
   7   4  11       49.45       95.18     87.15 o 
   8   4  11        8.90       -1.38     54.59 o 
   9   4  11       69.45       52.88     58.61 o 
  10   4  11      166.49       84.74     64.53 o 
  11   4  11        0.08      -57.91     57.91 o 
  12   4  11      239.81      259.34     77.21 o 
  -5   5  11       81.50       34.12     55.50 o 
  -4   5  11      122.29       95.01     56.42 o 
  -3   5  11      913.06      792.76     96.22 o 
  -2   5  11       61.64       21.54     48.37 o 
  -1   5  11      298.67      279.84     55.55 o 
   0   5  11       53.39       44.19     55.53 o 
   1   5  11       36.77      -40.44     49.65 o 
   2   5  11       70.48       17.76     60.38 o 
   3   5  11       28.04       -7.81     74.05 o 
   4   5  11       65.81      199.53    134.94 o 
 -20   0  12        6.42       12.85     73.10 o 
 -18   0  12     1299.22     1349.45    164.66 o 
 -16   0  12      289.85      198.43     69.48 o 
 -14   0  12       46.55       20.09     40.40 o 
 -12   0  12      545.06      678.69     49.10 o 
 -10   0  12     4983.49     4722.85    119.26 o 
  -8   0  12     1011.21     1015.36     48.10 o 
  -6   0  12     3472.22     3499.92     82.78 o 
  -4   0  12     2537.98     2402.01     62.78 o 
  -2   0  12      335.70      343.83     46.83 o 
   0   0  12      125.68      137.99     21.09 o 
   2   0  12     1373.95     1242.12     59.10 o 
   4   0  12    10145.06     9642.22    233.24 o 
   6   0  12       36.67       28.54     22.33 o 
   8   0  12     1667.65     1573.56     88.42 o 
  10   0  12     2246.56     2176.82    104.01 o 
  12   0  12       67.49       48.54     31.73 o 
  14   0  12       37.19       42.55     44.95 o 
  16   0  12     1051.08     1179.59    135.75 o 
  18   0  12      326.29      474.13     94.86 o 
 -20   1  12       61.26      109.27     46.09 o 
 -19   1  12       21.92       25.69     40.28 o 
 -18   1  12       25.97        3.11     53.56 o 
 -17   1  12      468.66      504.04     65.39 o 
 -16   1  12       17.14       28.01     31.23 o 
 -15   1  12      622.87      561.06     49.92 o 
 -14   1  12       48.82       43.17     29.09 o 
 -13   1  12      411.98      497.66     45.75 o 
 -12   1  12       63.30       41.54     27.43 o 
 -11   1  12     1978.02     2029.12     71.18 o 
 -10   1  12       27.61       32.79     18.26 o 
  -9   1  12      422.94      421.60     36.90 o 
  -8   1  12       99.16       72.62     17.48 o 
  -7   1  12        6.84       -8.60     13.41 o 
  -6   1  12       47.34       39.81     14.97 o 
  -5   1  12     2606.77     2690.57     59.85 o 
  -4   1  12      179.60      155.40     18.10 o 
  -3   1  12    12323.68    12404.28    195.36 o 
  -2   1  12      900.56      992.68     45.08 o 
  -1   1  12      559.05      518.62     34.80 o 
   0   1  12        1.94        0.65     13.69 o 
   1   1  12     2013.03     1975.41     52.66 o 
   2   1  12     1315.09     1328.60     46.77 o 
   3   1  12     1548.47     1472.90     50.36 o 
   4   1  12       67.02       55.24     15.86 o 
   5   1  12     3654.00     3430.82     75.17 o 
   6   1  12       48.55       41.99     16.99 o 
   7   1  12      249.72      223.90     23.06 o 
   8   1  12      915.70      989.13     55.34 o 
   9   1  12     1349.71     1453.08     57.02 o 
  10   1  12        5.76       15.73     19.19 o 
  11   1  12     1186.38     1235.73     59.51 o 
  12   1  12      303.34      303.08     39.55 o 
  13   1  12       89.13       96.61     34.04 o 
  14   1  12        2.44       29.38     37.96 o 
  15   1  12      376.56      463.60     59.32 o 
  16   1  12        5.82       -4.36     33.90 o 
  17   1  12      710.87      831.85     77.23 o 
  18   1  12      219.43      207.76     54.06 o 
  19   1  12      617.23      780.24     94.02 o 
 -19   2  12        9.78       -8.40     38.70 o 
 -18   2  12      521.74      553.38     60.16 o 
 -17   2  12      233.02      334.65     49.89 o 
 -16   2  12     1147.99     1212.40     75.86 o 
 -15   2  12      214.78      250.64     50.20 o 
 -14   2  12      127.20       88.15     35.76 o 
 -13   2  12      605.53      706.40     57.24 o 
 -12   2  12     1029.04      991.36     59.15 o 
 -11   2  12      113.08       99.43     28.75 o 
 -10   2  12     1032.59     1081.70     54.74 o 
  -9   2  12      311.21      338.99     49.05 o 
  -8   2  12       93.45       95.87     22.98 o 
  -7   2  12     1008.91     1053.89     47.02 o 
  -6   2  12      558.48      594.80     38.90 o 
  -5   2  12      959.31      980.77     40.24 o 
  -4   2  12     7492.83     7007.57    167.65 o 
  -3   2  12     1254.19     1230.87     57.35 o 
  -2   2  12     6109.29     6085.91    131.78 o 
  -1   2  12     3322.98     3415.64     77.74 o 
   0   2  12      106.75      132.90     23.47 o 
   1   2  12      383.29      305.31     29.40 o 
   2   2  12     1177.77     1095.22     49.69 o 
   3   2  12        7.58       17.15     18.84 o 
   4   2  12     3073.99     3218.57     91.02 o 
   5   2  12      136.35      124.03     26.87 o 
   6   2  12      483.08      493.10     39.55 o 
   7   2  12      629.83      617.97     52.47 o 
   8   2  12      776.21      720.39     63.27 o 
   9   2  12      865.56      790.68     79.33 o 
  10   2  12     1321.93     1316.10     87.19 o 
  11   2  12      437.93      376.95     56.05 o 
  12   2  12     1127.07     1047.08     68.23 o 
  13   2  12      251.65      265.70     45.51 o 
  14   2  12      340.48      253.86     52.18 o 
  15   2  12        5.62      -39.44     39.44 o 
  16   2  12      315.41      215.56     57.91 o 
  17   2  12       84.59       37.89     50.16 o 
 -16   3  12       94.05      132.54     44.57 o 
 -15   3  12       34.01       69.24     40.33 o 
 -14   3  12      100.62       64.47     49.46 o 
 -13   3  12       39.34       34.53     33.68 o 
 -12   3  12      331.12      259.62     41.51 o 
 -11   3  12      381.80      368.69     44.68 o 
 -10   3  12       42.06       43.71     31.44 o 
  -9   3  12     1586.57     1576.32     85.91 o 
  -8   3  12     2964.91     2921.96     98.76 o 
  -7   3  12       10.72       24.81     27.38 o 
  -6   3  12      783.88      922.20     58.31 o 
  -5   3  12     2010.74     2148.34     75.18 o 
  -4   3  12       25.44       27.32     23.65 o 
  -3   3  12      434.46      508.69     39.66 o 
  -2   3  12       31.97       35.07     28.38 o 
  -1   3  12      132.71       87.58     27.96 o 
   0   3  12     2937.63     2920.78     94.38 o 
   1   3  12       43.92       15.71     22.72 o 
   2   3  12     3704.89     3720.84     99.83 o 
   3   3  12     1061.37     1099.05     60.14 o 
   4   3  12      146.72      115.43     28.20 o 
   5   3  12      289.31      259.16     41.44 o 
   6   3  12     1339.05     1401.83    114.43 o 
   7   3  12      414.70      359.30     66.84 o 
   8   3  12       17.13      -45.86     55.97 o 
   9   3  12       43.33      -48.39     57.87 o 
  10   3  12        3.31       52.33     53.81 o 
  11   3  12       41.91       37.57     56.91 o 
  12   3  12        1.13      -56.12     56.12 o 
  13   3  12      316.83      230.82     73.45 o 
  14   3  12      358.78      317.62     78.41 o 
  15   3  12      116.04      -22.11     80.37 o 
 -12   4  12      165.58      146.64     48.38 o 
 -11   4  12        3.39      -35.46     36.22 o 
 -10   4  12        3.54       45.59     38.99 o 
  -9   4  12      205.27      143.54     47.18 o 
  -8   4  12       34.58       47.10     38.01 o 
  -7   4  12     1015.29      881.33     64.02 o 
  -6   4  12      147.94      124.66     44.69 o 
  -5   4  12      115.39       70.30     41.79 o 
  -4   4  12      168.25      288.20     49.92 o 
  -3   4  12      245.29      179.87     46.46 o 
  -2   4  12       72.18       63.99     37.48 o 
  -1   4  12      518.13      566.31     54.84 o 
   0   4  12      920.98      906.80     81.68 o 
   1   4  12      238.01      202.47     45.84 o 
   2   4  12      184.52      229.23     62.52 o 
   3   4  12      108.66      110.25     48.73 o 
   4   4  12       18.23       -4.77     43.33 o 
   5   4  12        6.68      -11.41     68.24 o 
   6   4  12      236.51      117.23     97.19 o 
   7   4  12       23.72      -21.30     70.32 o 
   8   4  12       11.21      -31.04    165.87 o 
   9   4  12       18.28       70.26     59.70 o 
  10   4  12      457.45      473.62     88.57 o 
  11   4  12       11.28      -48.00     59.02 o 
  -3   5  12        9.69      -55.42     86.75 o 
  -2   5  12      567.41      402.90     70.58 o 
  -1   5  12        4.83      -57.32     57.32 o 
   0   5  12      722.42      609.30     96.63 o 
   1   5  12       31.92       32.04    101.46 o 
 -19   0  13        0.58      -60.24     60.24 o 
 -17   0  13      326.09      308.44     88.36 o 
 -15   0  13      718.90      710.87    113.26 o 
 -13   0  13      267.45      222.63     42.40 o 
 -11   0  13      714.06      727.28     59.66 o 
  -9   0  13     7289.33     7076.27    186.17 o 
  -7   0  13     5669.39     5759.72    146.22 o 
  -5   0  13       51.44       54.46     17.66 o 
  -3   0  13     1183.70     1180.78     62.03 o 
  -1   0  13     2798.94     2837.13     79.65 o 
   1   0  13     2821.51     2761.92    116.40 o 
   3   0  13      180.67      170.93     28.50 o 
   5   0  13     5864.71     5840.18    188.86 o 
   7   0  13    10119.95    10386.32    301.56 o 
   9   0  13      272.88      218.31     44.39 o 
  11   0  13      748.70      811.54     72.49 o 
  13   0  13     1295.54     1321.33     94.12 o 
  15   0  13      767.26      800.22     99.39 o 
  17   0  13       56.31      -16.49     82.33 o 
 -19   1  13      246.37      219.00     58.37 o 
 -18   1  13       18.01        1.88     36.58 o 
 -17   1  13       45.16        6.85     36.01 o 
 -16   1  13      864.58     1034.86     66.49 o 
 -15   1  13      434.16      417.88     49.38 o 
 -14   1  13     2217.16     2423.87     90.51 o 
 -13   1  13        1.49      -24.87     24.87 o 
 -12   1  13      138.32      154.75     29.40 o 
 -11   1  13      229.21      216.92     30.29 o 
 -10   1  13     1571.34     1591.44     56.91 o 
  -9   1  13        0.45      -12.13     16.61 o 
  -8   1  13     4718.58     4915.55    100.56 o 
  -7   1  13     3222.86     3296.35     70.75 o 
  -6   1  13     3362.40     3400.71     71.70 o 
  -5   1  13     1105.80     1131.31     40.71 o 
  -4   1  13        0.32        2.51     13.89 o 
  -3   1  13      238.96      303.77     22.80 o 
  -2   1  13     4948.98     4815.05     95.87 o 
  -1   1  13      247.45      254.44     22.31 o 
   0   1  13     3431.40     3301.58     73.03 o 
   1   1  13       95.81       92.69     17.73 o 
   2   1  13       34.53       -1.58     14.37 o 
   3   1  13     1646.80     1504.99     59.09 o 
   4   1  13     1126.70     1220.31     54.14 o 
   5   1  13      555.72      593.00     37.72 o 
   6   1  13     1050.60     1107.47     43.94 o 
   7   1  13      988.28     1084.67     44.70 o 
   8   1  13      275.68      296.88     28.98 o 
   9   1  13      541.34      531.44     37.15 o 
  10   1  13       20.23       18.20     24.01 o 
  11   1  13      759.82      714.74     56.04 o 
  12   1  13       66.79       57.14     37.06 o 
  13   1  13     1583.26     1517.86    121.47 o 
  14   1  13      507.46      497.11     61.19 o 
  15   1  13      192.75      164.18     48.88 o 
  16   1  13      212.18      122.81     42.12 o 
  17   1  13      116.20       93.44     45.50 o 
  18   1  13       68.12       43.72     61.99 o 
 -18   2  13       22.18       84.00     40.76 o 
 -17   2  13       65.83       12.74     36.56 o 
 -16   2  13      368.79      456.42     58.17 o 
 -15   2  13      726.21      789.61     62.47 o 
 -14   2  13      299.33      264.09     42.34 o 
 -13   2  13     1698.76     1673.35     87.41 o 
 -12   2  13     1450.46     1561.01     73.16 o 
 -11   2  13        1.08        7.57     25.41 o 
 -10   2  13      264.80      283.36     55.44 o 
  -9   2  13     1779.87     1709.26     67.41 o 
  -8   2  13      386.55      362.71     33.55 o 
  -7   2  13      511.03      523.00     35.04 o 
  -6   2  13     1927.39     1850.62     76.80 o 
  -5   2  13      263.57      258.23     27.50 o 
  -4   2  13     7158.56     6983.72    126.70 o 
  -3   2  13      172.43      208.82     27.67 o 
  -2   2  13     3544.41     3448.89     79.96 o 
  -1   2  13     2116.46     2151.32     61.04 o 
   0   2  13     3030.33     2949.70     80.32 o 
   1   2  13     1416.04     1429.81     58.69 o 
   2   2  13      213.69      199.45     26.92 o 
   3   2  13       18.78       46.77     20.30 o 
   4   2  13      297.09      266.57     31.67 o 
   5   2  13      884.93      864.97     70.59 o 
   6   2  13      592.73      587.86     43.13 o 
   7   2  13      524.44      567.08     64.02 o 
   8   2  13        2.50      -21.33     34.32 o 
   9   2  13       31.96       94.53     46.43 o 
  10   2  13     1500.71     1438.96    128.45 o 
  11   2  13      149.15      142.56     55.46 o 
  12   2  13       40.89      -42.03     50.49 o 
  13   2  13      555.08      689.51    132.04 o 
  14   2  13      118.86       55.57     55.45 o 
  15   2  13       61.07       60.74     60.75 o 
  16   2  13      171.31       79.21     63.43 o 
  17   2  13       40.73       21.61     63.19 o 
 -16   3  13      369.32      340.08     73.94 o 
 -15   3  13        0.06      -36.65     36.65 o 
 -14   3  13      110.52       68.08     40.82 o 
 -13   3  13      395.43      377.78     63.28 o 
 -12   3  13       29.65       52.27     33.60 o 
 -11   3  13     1674.98     1581.59     80.24 o 
 -10   3  13      107.75       94.98     34.35 o 
  -9   3  13     1123.97     1142.90     67.26 o 
  -8   3  13      671.94      680.61     56.50 o 
  -7   3  13      326.43      329.78     41.10 o 
  -6   3  13      728.41      658.30     53.70 o 
  -5   3  13     1846.10     1926.33     75.08 o 
  -4   3  13      255.17      189.88     30.54 o 
  -3   3  13       25.41        1.84     27.42 o 
  -2   3  13     2289.79     2319.47     95.49 o 
  -1   3  13        2.41        4.70     24.95 o 
   0   3  13      362.93      304.23     37.42 o 
   1   3  13       76.03       64.14     28.53 o 
   2   3  13       23.52       53.64     28.03 o 
   3   3  13     1696.42     1641.68     74.36 o 
   4   3  13      408.06      549.77     52.51 o 
   5   3  13      196.00      230.41     45.29 o 
   6   3  13      761.67      861.68     91.75 o 
   7   3  13       45.45      160.37     75.10 o 
   8   3  13      166.78      130.71    112.05 o 
   9   3  13       28.83      -23.56     63.57 o 
  10   3  13       58.08      103.32     59.36 o 
  11   3  13      210.08      170.45     67.43 o 
  12   3  13      409.49      522.64     84.68 o 
  13   3  13      197.50      120.05     66.32 o 
  14   3  13      611.53      586.86    122.76 o 
 -12   4  13      606.43      497.31     64.65 o 
 -11   4  13      135.19      142.66     47.13 o 
 -10   4  13      169.92       95.59     66.64 o 
  -9   4  13        6.44      -20.11     35.01 o 
  -8   4  13       14.67      -33.07     33.07 o 
  -7   4  13      160.46      149.66     47.40 o 
  -6   4  13      425.63      425.66     62.80 o 
  -5   4  13      404.88      405.83     60.82 o 
  -4   4  13      480.53      629.45     64.53 o 
  -3   4  13      323.69      319.42     52.59 o 
  -2   4  13      180.29      134.55     40.05 o 
  -1   4  13      512.75      473.95     53.46 o 
   0   4  13      123.05       76.11     46.49 o 
   1   4  13       25.76       39.47     38.73 o 
   2   4  13     1305.59     1322.03     83.40 o 
   3   4  13      174.94      123.12     57.97 o 
   4   4  13      442.86      368.74     65.72 o 
   5   4  13      113.14      120.69     92.44 o 
   6   4  13       32.84       31.21     74.25 o 
   7   4  13       97.02      173.16     85.75 o 
   8   4  13      112.15       49.34     83.54 o 
   9   4  13       59.51       32.72     63.29 o 
  10   4  13      117.19       76.30     63.95 o 
 -18   0  14      667.73      636.17    118.88 o 
 -16   0  14       94.45      133.34     69.88 o 
 -14   0  14      120.26       39.36     53.82 o 
 -12   0  14     1192.37     1294.71     99.89 o 
 -10   0  14     2544.61     2747.89    140.75 o 
  -8   0  14      790.15      813.10     54.08 o 
  -6   0  14     8439.58     8152.67    206.40 o 
  -4   0  14      501.28      515.28     66.66 o 
  -2   0  14        0.13       16.32     18.74 o 
   0   0  14       43.83       54.86     22.06 o 
   2   0  14     7268.90     6980.44    181.79 o 
   4   0  14      529.96      558.67     44.66 o 
   6   0  14      588.22      551.81     56.07 o 
   8   0  14       72.43        7.51     33.32 o 
  10   0  14      861.47      900.36     96.18 o 
  12   0  14      337.93      340.00    111.76 o 
  14   0  14     2266.12     2189.45    158.52 o 
  16   0  14     3322.01     3324.35    197.46 o 
  18   0  14      163.44       45.03     68.35 o 
 -19   1  14      489.54      659.89    106.50 o 
 -18   1  14      212.51      197.52     65.72 o 
 -17   1  14      431.32      457.11    110.77 o 
 -16   1  14      279.72      250.27     45.56 o 
 -15   1  14      198.35      128.45     36.25 o 
 -14   1  14       12.51      -12.15     28.59 o 
 -13   1  14     3008.41     3043.68     99.56 o 
 -12   1  14      128.09      128.14     29.91 o 
 -11   1  14      843.93      946.38     56.06 o 
 -10   1  14       12.64      -10.47     18.17 o 
  -9   1  14       57.73       43.72     19.58 o 
  -8   1  14      536.94      567.91     33.82 o 
  -7   1  14     1461.45     1633.61     60.94 o 
  -6   1  14      186.61      190.28     20.92 o 
  -5   1  14     7342.73     7466.32    130.02 o 
  -4   1  14     1345.39     1292.55     43.60 o 
  -3   1  14     2496.35     2555.72     60.08 o 
  -2   1  14      385.78      350.62     25.78 o 
  -1   1  14     1033.41      945.44     39.85 o 
   0   1  14      231.79      224.41     22.25 o 
   1   1  14     3923.43     3936.91     84.75 o 
   2   1  14      583.82      558.43     53.10 o 
   3   1  14     1185.64     1244.38     56.71 o 
   4   1  14      129.32      135.11     26.03 o 
   5   1  14      237.83      235.73     25.52 o 
   6   1  14      309.98      340.36     32.20 o 
   7   1  14       13.47       22.47     18.67 o 
   8   1  14     1029.36     1043.56     56.86 o 
   9   1  14     2860.01     2992.14     89.11 o 
  10   1  14      551.43      547.21     47.49 o 
  11   1  14      419.85      510.76     49.00 o 
  12   1  14       92.61       76.42     60.64 o 
  13   1  14      961.16      950.85     76.01 o 
  14   1  14      200.23      250.12     50.49 o 
  15   1  14      454.05      600.05     68.92 o 
  16   1  14       64.96       38.28     38.40 o 
  17   1  14      765.37      808.21     80.24 o 
 -18   2  14      481.24      406.44     54.14 o 
 -17   2  14       74.96       75.16     40.86 o 
 -16   2  14       62.54       62.74     37.61 o 
 -15   2  14      855.84      883.48     65.85 o 
 -14   2  14      479.41      465.01     60.25 o 
 -13   2  14        0.46      -27.47     29.89 o 
 -12   2  14     1646.18     1659.78     93.48 o 
 -11   2  14     1567.46     1521.13     72.15 o 
 -10   2  14      740.51      752.46     50.59 o 
  -9   2  14      499.96      501.14     44.41 o 
  -8   2  14      832.72      785.42     45.82 o 
  -7   2  14        4.96       16.67     20.42 o 
  -6   2  14     4200.39     4146.25    118.17 o 
  -5   2  14      144.02      161.07     24.99 o 
  -4   2  14     2104.28     2145.18     79.31 o 
  -3   2  14     2253.66     2287.76     62.29 o 
  -2   2  14       17.40       21.75     18.18 o 
  -1   2  14     4526.47     4559.08    126.15 o 
   0   2  14     1009.11      933.68     49.69 o 
   1   2  14      157.37      182.07     27.00 o 
   2   2  14     1340.47     1455.23     61.41 o 
   3   2  14       44.44       39.03     22.10 o 
   4   2  14      122.11      130.24     28.05 o 
   5   2  14      263.07      259.49     34.03 o 
   6   2  14       73.35       34.17     29.03 o 
   7   2  14      554.11      577.23     63.97 o 
   8   2  14      434.20      585.32     71.70 o 
   9   2  14      399.50      322.30    120.08 o 
  10   2  14      799.63      870.62    127.72 o 
  11   2  14      568.12      686.91    116.21 o 
  12   2  14        9.64       -8.40     61.74 o 
  13   2  14      394.03      335.59     90.68 o 
  14   2  14      187.29      183.41     86.01 o 
  15   2  14       14.96       10.02     75.18 o 
  16   2  14      167.09       84.55     83.92 o 
 -15   3  14      162.06      121.61     43.25 o 
 -14   3  14       22.46        2.77     38.71 o 
 -13   3  14        7.36      -18.81     32.59 o 
 -12   3  14       19.90      -31.94     31.94 o 
 -11   3  14      206.20      185.62     38.96 o 
 -10   3  14      796.14      798.25     59.03 o 
  -9   3  14      184.70      192.51     43.37 o 
  -8   3  14     1194.97     1257.59     68.95 o 
  -7   3  14      547.00      592.66     50.88 o 
  -6   3  14      186.69      139.98     36.70 o 
  -5   3  14      116.30      106.33     33.23 o 
  -4   3  14      192.49      212.17     36.58 o 
  -3   3  14        2.79      -17.24     28.09 o 
  -2   3  14      464.04      461.64     45.61 o 
  -1   3  14      197.67      204.12     39.76 o 
   0   3  14      500.76      584.16     61.55 o 
   1   3  14       95.38      137.04     31.61 o 
   2   3  14      212.98      252.51     37.74 o 
   3   3  14      902.39     1068.62     70.90 o 
   4   3  14      305.95      312.58     50.94 o 
   5   3  14       65.69       62.36     38.78 o 
   6   3  14      599.14      544.99     76.96 o 
   7   3  14      374.37      427.27     71.16 o 
   8   3  14       16.67       58.48     67.58 o 
   9   3  14       22.72       41.63    122.90 o 
  10   3  14        0.87       52.71     58.32 o 
  11   3  14      304.68      209.59     69.30 o 
  12   3  14       26.68      -41.92     56.72 o 
  13   3  14       53.93       66.45     64.48 o 
  14   3  14      212.54      107.63    103.62 o 
 -11   4  14      281.27      197.46     51.22 o 
 -10   4  14        9.00      -20.78     41.55 o 
  -9   4  14      584.37      525.54     56.83 o 
  -8   4  14        4.79       -2.85     43.34 o 
  -7   4  14      384.49      394.56     57.95 o 
  -6   4  14        1.59       25.81     42.43 o 
  -5   4  14       37.07       64.39     42.57 o 
  -4   4  14      324.86      329.88     54.22 o 
  -3   4  14      801.60      711.19     68.68 o 
  -2   4  14        9.33       13.40     35.46 o 
  -1   4  14      294.55      316.84     47.14 o 
   0   4  14      608.57      543.47     59.19 o 
   1   4  14       23.39        9.13     37.11 o 
   2   4  14       60.83       -5.95     38.45 o 
   3   4  14       78.83       88.93     48.65 o 
   4   4  14        1.30      -42.82     54.45 o 
   5   4  14      119.88      121.90     63.38 o 
   6   4  14        9.09       -3.96     76.58 o 
   7   4  14       22.92      -73.10     73.10 o 
   8   4  14      229.43      175.15     95.52 o 
   9   4  14        8.22      -58.62     58.62 o 
 -19   0  15      463.71      517.29    122.90 o 
 -17   0  15     1764.52     1621.75    180.73 o 
 -15   0  15      319.66      186.35     73.10 o 
 -13   0  15      122.14       77.39     54.62 o 
 -11   0  15     6178.27     5975.24    233.39 o 
  -9   0  15    12350.75    12007.12    339.73 o 
  -7   0  15      416.16      482.83     45.24 o 
  -5   0  15     3295.22     3104.76    101.12 o 
  -3   0  15     1347.72     1347.55     67.15 o 
  -1   0  15      673.04      667.99     46.01 o 
   1   0  15      155.59      147.59     30.45 o 
   3   0  15     5864.49     5923.57    263.78 o 
   5   0  15     5056.59     5075.86    174.51 o 
   7   0  15      156.33       66.89     54.28 o 
   9   0  15      205.76       80.90     49.29 o 
  11   0  15     1356.70     1456.51    161.45 o 
  13   0  15     2749.25     2874.14    179.07 o 
  15   0  15       33.75       57.41     61.77 o 
  17   0  15     1398.91     1720.42    157.12 o 
 -18   1  15      373.25      362.71     73.26 o 
 -17   1  15      272.49      297.80     57.60 o 
 -16   1  15     1785.92     1726.61     97.53 o 
 -15   1  15      677.57      571.61     58.24 o 
 -14   1  15        1.83       21.56     30.29 o 
 -13   1  15        7.98       30.98     31.54 o 
 -12   1  15     1875.17     1951.54     85.85 o 
 -11   1  15      809.58      790.05     62.05 o 
 -10   1  15      948.68     1088.43     71.76 o 
  -9   1  15      831.66      853.97     42.65 o 
  -8   1  15      986.27     1018.11     45.18 o 
  -7   1  15     4921.89     5083.39    105.50 o 
  -6   1  15      606.84      607.13     32.51 o 
  -5   1  15     2158.04     2127.11     57.38 o 
  -4   1  15     1335.00     1301.85     47.56 o 
  -3   1  15     1016.59     1026.87     40.46 o 
  -2   1  15     2740.96     2617.53     65.68 o 
  -1   1  15        0.28       13.52     16.19 o 
   0   1  15      124.01       96.69     19.65 o 
   1   1  15       64.37       29.44     19.83 o 
   2   1  15     1252.64     1253.55     60.40 o 
   3   1  15     2831.51     2721.67     81.99 o 
   4   1  15     2365.33     2347.30     75.75 o 
   5   1  15      164.84      125.61     25.96 o 
   6   1  15      563.80      727.12     47.20 o 
   7   1  15     2394.61     2434.81     88.35 o 
   8   1  15        7.51       40.27     41.22 o 
   9   1  15      746.47      700.73     58.57 o 
  10   1  15     1329.40     1249.28     98.32 o 
  11   1  15       37.05        5.87     29.69 o 
  12   1  15     1200.82     1270.30     84.89 o 
  13   1  15        1.13       -0.70     44.98 o 
  14   1  15       15.72       34.54     44.14 o 
  15   1  15      725.84      850.88    111.92 o 
  16   1  15       27.46       -4.12     38.88 o 
  17   1  15       75.16      107.78     63.06 o 
 -17   2  15      533.76      475.65     57.12 o 
 -16   2  15        0.52       23.98     37.32 o 
 -15   2  15      410.67      530.00     55.93 o 
 -14   2  15      950.54      934.73     85.81 o 
 -13   2  15        5.17       28.87     32.17 o 
 -12   2  15      714.74      645.10     51.18 o 
 -11   2  15      178.25      164.10     34.80 o 
 -10   2  15      422.54      433.19     62.60 o 
  -9   2  15     1265.66     1361.36     79.87 o 
  -8   2  15      380.56      380.89     35.01 o 
  -7   2  15      191.75      170.87     28.27 o 
  -6   2  15        3.76      -19.87     19.87 o 
  -5   2  15     1720.93     1749.92     76.25 o 
  -4   2  15      208.03      220.26     28.66 o 
  -3   2  15      500.72      500.24     32.01 o 
  -2   2  15       21.03       20.91     23.00 o 
  -1   2  15       46.09       57.30     23.38 o 
   0   2  15     1505.31     1509.34     62.97 o 
   1   2  15       59.42       48.37     23.17 o 
   2   2  15      382.52      367.99     35.19 o 
   3   2  15       35.28       71.73     34.70 o 
   4   2  15      616.33      599.00     48.79 o 
   5   2  15      118.45      202.93     45.22 o 
   6   2  15      255.11      240.86     64.46 o 
   7   2  15      110.26       86.44     39.33 o 
   8   2  15      706.29      742.56     66.51 o 
   9   2  15      241.15      105.37     68.71 o 
  10   2  15      322.87      165.20     77.16 o 
  11   2  15     1263.99     1073.60    161.60 o 
  12   2  15      594.74      440.21     99.17 o 
  13   2  15      396.92      404.74    114.86 o 
  14   2  15       53.71       64.22     82.40 o 
  15   2  15        0.02      -50.12     78.91 o 
 -14   3  15       29.32       62.27     39.14 o 
 -13   3  15       66.09       71.79     38.50 o 
 -12   3  15       33.61       42.51     39.27 o 
 -11   3  15      354.07      295.54     44.00 o 
 -10   3  15      651.10      611.54     54.69 o 
  -9   3  15        2.64      -29.21     30.46 o 
  -8   3  15     1566.03     1435.39     99.09 o 
  -7   3  15     1893.20     1929.34     83.14 o 
  -6   3  15      138.65      121.20     35.64 o 
  -5   3  15      219.92      234.69     39.74 o 
  -4   3  15      926.53      982.87     71.60 o 
  -3   3  15      601.03      494.51     46.98 o 
  -2   3  15      302.43      312.63     41.51 o 
  -1   3  15        2.66       23.04     31.91 o 
   0   3  15      824.54      811.17     54.99 o 
   1   3  15      106.37       47.53     35.00 o 
   2   3  15       40.14       16.87     32.06 o 
   3   3  15      154.19      116.34     39.01 o 
   4   3  15     1064.53     1067.55     80.62 o 
   5   3  15        8.25       74.76     40.81 o 
   6   3  15      298.81      346.12     70.43 o 
   7   3  15      608.11      680.18     86.18 o 
   8   3  15        7.45      -33.33     68.16 o 
   9   3  15      120.32      103.44    107.23 o 
  10   3  15      108.86      116.97     99.09 o 
  11   3  15        8.29       -5.21     58.31 o 
  12   3  15      466.86      476.16    112.31 o 
  13   3  15       71.61       70.55     68.84 o 
 -10   4  15       45.45       47.44     44.17 o 
  -9   4  15       29.51      -37.77     49.74 o 
  -8   4  15      352.55      291.08     57.94 o 
  -7   4  15      268.45      200.34     57.63 o 
  -6   4  15     1090.06     1099.91     83.82 o 
  -5   4  15        4.39      -24.97     39.79 o 
  -4   4  15      350.06      242.45     61.92 o 
  -3   4  15      293.48      245.03     56.30 o 
  -2   4  15        5.21       22.10     36.08 o 
  -1   4  15      116.15       98.94     40.62 o 
   0   4  15      217.24      267.36     51.36 o 
   1   4  15      108.28       46.72     41.65 o 
   2   4  15      580.87      442.51     57.17 o 
   3   4  15      201.80      203.35     57.06 o 
   4   4  15       64.37       45.91     60.27 o 
   5   4  15      134.47       68.65     63.93 o 
   6   4  15      323.96      170.78    147.80 o 
   7   4  15      330.06      309.14    101.28 o 
   8   4  15      483.45      471.97    141.77 o 
 -18   0  16       50.42      160.65     83.54 o 
 -16   0  16     1162.84     1305.27    163.06 o 
 -14   0  16       41.98       57.83     57.03 o 
 -12   0  16      174.73      169.07     49.64 o 
 -10   0  16      596.65      691.32    128.12 o 
  -8   0  16     6548.29     6340.27    203.42 o 
  -6   0  16     4846.27     4869.20    227.20 o 
  -4   0  16      521.89      570.10     69.91 o 
  -2   0  16      233.95      313.45     48.00 o 
   0   0  16      829.00      905.45     66.64 o 
   2   0  16     4181.63     4195.79    147.34 o 
   4   0  16      419.38      547.04     57.55 o 
   6   0  16    11126.32    11655.04    590.38 o 
   8   0  16      269.17      331.07     66.78 o 
  10   0  16      928.35      850.82    100.07 o 
  12   0  16       71.03       66.84     45.34 o 
  14   0  16     3164.54     3639.04    277.52 o 
  16   0  16      965.72      849.18    117.79 o 
 -18   1  16      151.26      121.76     60.72 o 
 -17   1  16      119.38       79.91     50.21 o 
 -16   1  16       19.49        7.14     38.70 o 
 -15   1  16     2007.67     1919.91    180.84 o 
 -14   1  16        4.24       78.91     36.51 o 
 -13   1  16     3488.02     3634.26    149.65 o 
 -12   1  16        1.61       -2.05     28.19 o 
 -11   1  16      365.53      332.54     41.49 o 
 -10   1  16        4.22      -23.27     26.41 o 
  -9   1  16     3356.51     3258.06     95.31 o 
  -8   1  16        5.58        9.97     20.98 o 
  -7   1  16      467.82      523.91     37.61 o 
  -6   1  16      253.22      265.43     25.43 o 
  -5   1  16      378.18      430.52     29.41 o 
  -4   1  16      686.80      707.98     35.69 o 
  -3   1  16       44.91       44.21     18.45 o 
  -2   1  16        2.55        5.17     17.21 o 
  -1   1  16     2476.70     2505.61     66.26 o 
   0   1  16       22.53       22.27     20.55 o 
   1   1  16      443.83      500.39     36.54 o 
   2   1  16        9.27       32.21     22.33 o 
   3   1  16        3.50       71.14     25.01 o 
   4   1  16        4.88       12.20     22.59 o 
   5   1  16      359.60      330.82     49.51 o 
   6   1  16      122.94      117.59     37.35 o 
   7   1  16     1472.47     1634.84    106.21 o 
   8   1  16      166.08      141.16     45.67 o 
   9   1  16     1852.23     1839.98    116.85 o 
  10   1  16      215.31      235.92     56.27 o 
  11   1  16      531.76      526.22    107.56 o 
  12   1  16      119.91      216.83     77.99 o 
  13   1  16     1354.00     1448.72    170.69 o 
  14   1  16      105.92       41.71     74.83 o 
  15   1  16      360.69      388.52     99.78 o 
  16   1  16       58.15       82.27     53.01 o 
 -16   2  16      355.57      436.15     56.19 o 
 -15   2  16       83.87       72.95     39.01 o 
 -14   2  16      689.78      647.73     59.23 o 
 -13   2  16      169.05      171.07     40.84 o 
 -12   2  16      244.96      257.77     40.87 o 
 -11   2  16      773.26      759.14     55.51 o 
 -10   2  16       47.77       53.41     29.76 o 
  -9   2  16       29.49       18.70     27.91 o 
  -8   2  16      266.73      254.15     32.37 o 
  -7   2  16       60.13       62.24     25.39 o 
  -6   2  16      565.19      572.40     57.97 o 
  -5   2  16      177.67      145.59     29.97 o 
  -4   2  16      148.69      110.87     26.02 o 
  -3   2  16      236.37      220.43     31.13 o 
  -2   2  16      294.01      350.69     37.16 o 
  -1   2  16      509.93      452.08     40.39 o 
   0   2  16     1636.92     1683.04     73.25 o 
   1   2  16       22.05       24.06     25.07 o 
   2   2  16      710.80      635.32     47.56 o 
   3   2  16      379.73      380.07     51.26 o 
   4   2  16        2.16       12.34     34.66 o 
   5   2  16       65.99       95.39     39.53 o 
   6   2  16      130.07      106.58     40.29 o 
   7   2  16        0.29        4.39     36.84 o 
   8   2  16      586.47      548.61     60.63 o 
   9   2  16      285.71      259.24     80.11 o 
  10   2  16       13.77      -58.98     58.98 o 
  11   2  16      361.32      335.46    162.66 o 
  12   2  16      408.21      561.48    105.00 o 
  13   2  16       15.21      -24.10     72.13 o 
  14   2  16      489.95      483.84    279.13 o 
 -14   3  16      119.20       74.02     46.39 o 
 -13   3  16      114.87      179.78     42.79 o 
 -12   3  16      236.37      232.67     42.91 o 
 -11   3  16      398.41      328.80     63.22 o 
 -10   3  16      679.14      697.98     58.13 o 
  -9   3  16       37.32       32.08     36.11 o 
  -8   3  16       94.67       70.85     33.14 o 
  -7   3  16     2204.52     2279.60     92.34 o 
  -6   3  16      776.79      680.86     62.65 o 
  -5   3  16       25.16       35.95     32.36 o 
  -4   3  16      433.06      435.03     47.17 o 
  -3   3  16      860.67      824.07     58.07 o 
  -2   3  16       11.92        6.98     29.84 o 
  -1   3  16       11.57       20.23     32.63 o 
   0   3  16       18.13      -31.40     31.40 o 
   1   3  16      634.91      701.80     60.66 o 
   2   3  16       88.30      116.92     50.09 o 
   3   3  16      441.82      418.40     51.68 o 
   4   3  16      424.47      448.46     60.33 o 
   5   3  16      991.33     1012.79     80.92 o 
   6   3  16       56.11       15.71     52.24 o 
   7   3  16      682.54      715.94    111.64 o 
   8   3  16      130.20       12.34    189.16 o 
   9   3  16       22.89       94.66    101.61 o 
  10   3  16       56.16       35.05     79.55 o 
  11   3  16        2.20       17.62     75.34 o 
  12   3  16       49.76      137.35     70.15 o 
  -8   4  16       17.32       27.02     51.78 o 
  -7   4  16        2.31       -2.65     42.16 o 
  -6   4  16      125.73       88.63     50.18 o 
  -5   4  16      156.29       95.10     46.51 o 
  -4   4  16      725.70      652.56     66.65 o 
  -3   4  16      360.09      372.09     57.70 o 
  -2   4  16       41.90       95.35     44.69 o 
  -1   4  16      159.30      100.17     42.11 o 
   0   4  16      717.41      714.93     71.21 o 
   1   4  16       79.89       45.13     41.22 o 
   2   4  16       10.31       20.19     41.69 o 
   3   4  16      342.03      371.11     67.82 o 
   4   4  16        0.77       45.60     62.06 o 
   5   4  16      227.97      378.10    110.05 o 
   6   4  16       18.80       51.53     86.10 o 
 -17   0  17      895.68      919.71    142.17 o 
 -15   0  17      162.91      113.26     73.10 o 
 -13   0  17      345.51      434.09     70.37 o 
 -11   0  17     2126.08     2180.85    133.12 o 
  -9   0  17     5382.99     5547.19    322.10 o 
  -7   0  17       43.20        4.07     29.76 o 
  -5   0  17     2669.02     2628.65    111.52 o 
  -3   0  17      187.61      207.78     40.33 o 
  -1   0  17       37.58       48.47     30.66 o 
   1   0  17       64.65       15.06     30.12 o 
   3   0  17     1622.02     1660.98    119.76 o 
   5   0  17     1882.30     2143.85    199.20 o 
   7   0  17       34.15       62.72     54.66 o 
   9   0  17     1176.70     1384.49    192.38 o 
  11   0  17      646.70      689.74     98.53 o 
  13   0  17      884.02      974.30     90.85 o 
  15   0  17      423.88      299.87     85.58 o 
 -17   1  17      329.21      256.77     64.06 o 
 -16   1  17      174.52      153.53     46.54 o 
 -15   1  17      569.34      578.46     65.48 o 
 -14   1  17      297.98      319.22     60.28 o 
 -13   1  17      266.62      113.28     41.62 o 
 -12   1  17     2348.69     2468.68    105.84 o 
 -11   1  17      184.80      196.98     40.07 o 
 -10   1  17      246.25      219.26     36.31 o 
  -9   1  17       86.48       79.33     29.94 o 
  -8   1  17       88.86       53.54     24.59 o 
  -7   1  17      189.08      169.63     34.13 o 
  -6   1  17       71.45       54.28     25.28 o 
  -5   1  17        1.58       -6.99     19.34 o 
  -4   1  17      687.67      701.53     36.58 o 
  -3   1  17       54.50       57.98     20.10 o 
  -2   1  17     2006.71     1903.81     62.06 o 
  -1   1  17        4.53      -17.46     17.46 o 
   0   1  17     1489.71     1532.16     70.85 o 
   1   1  17      428.14      431.40     38.43 o 
   2   1  17     2727.58     2703.73    106.59 o 
   3   1  17      437.42      508.43     54.26 o 
   4   1  17       86.05      116.40     36.62 o 
   5   1  17      344.30      404.80     49.12 o 
   6   1  17       81.91       51.06     42.54 o 
   7   1  17       29.38       60.92     42.43 o 
   8   1  17     1080.23     1178.91     95.21 o 
   9   1  17      244.41      324.75     60.62 o 
  10   1  17     3087.27     3063.29    159.86 o 
  11   1  17      102.93       44.36     56.00 o 
  12   1  17      124.92      287.56     95.18 o 
  13   1  17       12.84      107.21     75.82 o 
  14   1  17      245.63      210.98     88.86 o 
  15   1  17      202.85      158.96     87.15 o 
 -16   2  17       22.23       78.67     48.30 o 
 -15   2  17       35.28       44.06     49.27 o 
 -14   2  17      466.48      452.21     53.81 o 
 -13   2  17      370.50      342.01     48.49 o 
 -12   2  17       20.86       14.72     31.63 o 
 -11   2  17     1158.05     1055.16     64.07 o 
 -10   2  17     1130.18     1172.55     73.40 o 
  -9   2  17        1.94      -26.48     28.13 o 
  -8   2  17       49.37       34.39     26.27 o 
  -7   2  17      685.87      668.89     45.19 o 
  -6   2  17      487.71      483.67     42.17 o 
  -5   2  17      223.20      234.33     31.75 o 
  -4   2  17      539.66      449.30     43.18 o 
  -3   2  17      333.29      340.81     39.86 o 
  -2   2  17        4.98       33.60     25.95 o 
  -1   2  17       59.45       43.41     27.54 o 
   0   2  17      676.51      741.02     51.00 o 
   1   2  17      932.84      986.31     58.03 o 
   2   2  17       44.99      -13.28     30.79 o 
   3   2  17      412.71      483.86     55.59 o 
   4   2  17      598.68      682.78     93.79 o 
   5   2  17       37.20       58.52     37.75 o 
   6   2  17      346.73      337.35     52.83 o 
   7   2  17      433.46      336.49     76.06 o 
   8   2  17      236.19      251.30     50.29 o 
   9   2  17     1656.90     1721.49    162.31 o 
  10   2  17       17.92      -29.55     69.85 o 
  11   2  17      742.53      573.36    155.83 o 
  12   2  17      714.89     1024.13    202.42 o 
  13   2  17        0.22       71.11     85.60 o 
  14   2  17       89.67      205.54    227.32 o 
 -13   3  17        6.21       13.45     42.69 o 
 -12   3  17      273.79      261.51     45.99 o 
 -11   3  17        5.94       -6.95     33.05 o 
 -10   3  17     1688.21     1740.01    111.09 o 
  -9   3  17      382.61      386.57     47.84 o 
  -8   3  17       19.91       52.43     35.06 o 
  -7   3  17      382.34      397.44     53.60 o 
  -6   3  17      644.27      719.31     64.81 o 
  -5   3  17        1.22      -10.17     34.76 o 
  -4   3  17      358.06      291.67     44.07 o 
  -3   3  17        5.47      -12.80     31.81 o 
  -2   3  17      130.00      100.90     35.79 o 
  -1   3  17       20.09      -31.70     31.70 o 
   0   3  17       52.98       64.29     36.82 o 
   1   3  17       20.61       69.42     38.36 o 
   2   3  17      240.50      254.48     46.91 o 
   3   3  17      111.32      132.61     40.55 o 
   4   3  17     1398.05     1389.26     96.19 o 
   5   3  17     1320.63     1229.90     91.21 o 
   6   3  17        5.48        5.97     75.24 o 
   7   3  17      546.46      687.64    104.11 o 
   8   3  17      520.72      659.29    118.68 o 
   9   3  17        0.39      -55.97     72.76 o 
  10   3  17       79.56       36.24     82.69 o 
  11   3  17       28.03       18.80     66.54 o 
  -6   4  17      362.70      368.11     66.73 o 
  -5   4  17        9.44      -30.18     50.32 o 
  -4   4  17       31.19       74.41     48.11 o 
  -3   4  17      654.70      585.96     91.37 o 
  -2   4  17       73.71       37.26     46.33 o 
  -1   4  17      126.30      111.59     43.47 o 
   0   4  17      221.45      171.10     45.90 o 
   1   4  17      434.10      396.64     58.54 o 
   2   4  17        0.38       13.83     48.85 o 
   3   4  17      225.60      286.47    112.01 o 
   4   4  17      274.92      264.66     76.90 o 
 -16   0  18     1976.06     1860.31    199.20 o 
 -14   0  18      444.13      438.57    103.62 o 
 -12   0  18      502.56      452.26     88.76 o 
 -10   0  18      101.63       71.82     44.77 o 
  -8   0  18      876.79     1070.98     81.69 o 
  -6   0  18     1471.96     1491.47    139.57 o 
  -4   0  18     1234.40     1320.53     87.03 o 
  -2   0  18      543.32      647.14     61.47 o 
   0   0  18       11.46      -29.58     38.97 o 
   2   0  18      160.71      237.76     80.32 o 
   4   0  18     1521.72     1653.07    171.89 o 
   6   0  18     2632.26     2878.82    219.29 o 
   8   0  18        6.28       20.88     68.28 o 
  10   0  18       95.15       82.73     85.95 o 
  12   0  18       32.88       41.71     50.17 o 
  14   0  18     1094.89     1306.71    135.43 o 
 -16   1  18       77.94      109.79     54.09 o 
 -15   1  18      642.64      582.51    141.37 o 
 -14   1  18        0.88       41.80     58.87 o 
 -13   1  18     1329.24     1324.49     94.44 o 
 -12   1  18       20.42       40.65     38.08 o 
 -11   1  18      519.83      452.06     56.61 o 
 -10   1  18      207.86      160.15     36.42 o 
  -9   1  18     1578.44     1639.66     77.77 o 
  -8   1  18       18.93       41.47     25.81 o 
  -7   1  18       36.80      -29.75     29.75 o 
  -6   1  18       92.46      109.97     29.31 o 
  -5   1  18      317.79      305.37     33.54 o 
  -4   1  18       45.05       62.93     24.61 o 
  -3   1  18      281.47      298.85     32.65 o 
  -2   1  18        1.79       10.16     21.56 o 
  -1   1  18     4258.39     4645.25    129.91 o 
   0   1  18        8.30       24.71     24.33 o 
   1   1  18      186.79      159.75     39.39 o 
   2   1  18      346.97      357.93     46.36 o 
   3   1  18     1354.63     1327.46     80.09 o 
   4   1  18       42.94       40.36     34.09 o 
   5   1  18      503.74      523.63     55.29 o 
   6   1  18      434.39      527.40     82.44 o 
   7   1  18      636.34      651.93     83.00 o 
   8   1  18       21.65      -20.08     46.57 o 
   9   1  18       54.71       30.96     46.57 o 
  10   1  18       29.80       83.14     50.92 o 
  11   1  18     2474.89     2542.37    192.47 o 
  12   1  18      166.73       63.81     71.76 o 
  13   1  18      951.75      799.62    123.32 o 
  14   1  18       36.12      127.41     82.62 o 
 -15   2  18       31.53       53.61     42.88 o 
 -14   2  18      463.01      385.94     58.40 o 
 -13   2  18      716.65      683.80     68.73 o 
 -12   2  18       36.96       22.26     37.73 o 
 -11   2  18      131.79      188.07     41.20 o 
 -10   2  18      800.09      774.96     56.49 o 
  -9   2  18       10.43        7.74     35.20 o 
  -8   2  18      585.75      559.05     65.72 o 
  -7   2  18       30.01        0.97     24.85 o 
  -6   2  18        1.72      -21.86     21.86 o 
  -5   2  18       38.91       57.65     30.26 o 
  -4   2  18      106.00       52.23     30.30 o 
  -3   2  18      489.47      458.54     54.18 o 
  -2   2  18     1990.13     2113.32     80.05 o 
  -1   2  18       67.20      127.22     32.28 o 
   0   2  18     2217.51     2200.25     98.59 o 
   1   2  18      111.27      130.35     36.94 o 
   2   2  18       31.51       20.79     36.37 o 
   3   2  18       20.94        5.18     35.20 o 
   4   2  18      789.15      941.71     75.73 o 
   5   2  18      371.47      246.31     64.93 o 
   6   2  18      755.11      688.12     68.17 o 
   7   2  18       15.09        9.48     38.19 o 
   8   2  18       13.10       30.08     42.30 o 
   9   2  18      980.37     1255.79    144.82 o 
  10   2  18      246.31      103.26    108.44 o 
  11   2  18      187.22      168.98     91.51 o 
  12   2  18     1362.51     1476.24    167.19 o 
  13   2  18      512.69      377.52    167.88 o 
 -11   3  18        0.73      -28.76     33.29 o 
 -10   3  18      136.48      106.18     40.38 o 
  -9   3  18      157.68      149.34     47.82 o 
  -8   3  18       10.70       -4.44     40.15 o 
  -7   3  18      335.25      354.08     59.78 o 
  -6   3  18      478.79      548.49     61.42 o 
  -5   3  18      219.87      191.93     46.71 o 
  -4   3  18      693.30      589.79     56.91 o 
  -3   3  18      949.88      769.58     60.59 o 
  -2   3  18       51.39       27.16     34.44 o 
  -1   3  18      143.53      178.32     44.33 o 
   0   3  18      381.25      442.98     94.18 o 
   1   3  18       24.70       14.65     44.76 o 
   2   3  18      784.60      868.64     71.08 o 
   3   3  18        7.33      -21.19     40.90 o 
   4   3  18       66.58       98.30     46.93 o 
   5   3  18      900.51     1083.80     88.34 o 
   6   3  18      117.57       21.56     64.40 o 
   7   3  18      270.15      269.14     74.39 o 
   8   3  18      264.25      306.89    100.67 o 
   9   3  18      281.53      357.05    114.06 o 
  -3   4  18       23.14       -9.07     49.51 o 
  -2   4  18       43.04       98.18     53.86 o 
  -1   4  18        4.47       84.05     47.30 o 
   0   4  18       60.25      156.11     50.72 o 
   1   4  18       58.84       56.18     50.82 o 
 -15   0  19      361.02      301.22     95.59 o 
 -13   0  19      151.63      191.92     94.38 o 
 -11   0  19      704.46      785.15     90.22 o 
  -9   0  19      364.00      441.95     68.61 o 
  -7   0  19      964.82      939.49     77.10 o 
  -5   0  19     2579.54     2624.64    119.72 o 
  -3   0  19       50.52       14.29     38.18 o 
  -1   0  19      301.42      452.00     65.53 o 
   1   0  19       65.23       57.03     65.06 o 
   3   0  19     1250.70     1753.48    187.16 o 
   5   0  19      438.51      288.36     88.36 o 
   7   0  19     3961.57     4199.35    286.76 o 
   9   0  19      492.77      568.70    126.91 o 
  11   0  19        0.46       69.08     81.93 o 
  13   0  19       24.61      -33.74     86.75 o 
 -15   1  19       32.18       38.17     40.13 o 
 -14   1  19      873.09      762.24    100.71 o 
 -13   1  19       24.67       58.78     39.40 o 
 -12   1  19     1509.29     1576.07    119.44 o 
 -11   1  19      464.23      446.08     61.60 o 
 -10   1  19        8.21      -28.17     28.17 o 
  -9   1  19        2.86       22.34     29.95 o 
  -8   1  19      641.01      699.70     57.66 o 
  -7   1  19      549.97      564.12     55.93 o 
  -6   1  19      666.32      821.83     61.19 o 
  -5   1  19      110.17      103.85     30.46 o 
  -4   1  19      469.47      520.76     41.37 o 
  -3   1  19        1.34      -15.97     22.45 o 
  -2   1  19       75.48       54.69     32.59 o 
  -1   1  19      143.33      120.50     35.07 o 
   0   1  19     1218.34     1363.07    112.34 o 
   1   1  19      353.86      290.60     50.30 o 
   2   1  19     1349.43     1408.72     95.54 o 
   3   1  19      203.43      134.08     41.41 o 
   4   1  19       83.89       56.03     36.66 o 
   5   1  19      161.17      190.65     53.70 o 
   6   1  19      787.46      873.49     93.61 o 
   7   1  19        6.46       23.84     46.25 o 
   8   1  19     2144.27     2129.15    153.79 o 
   9   1  19      128.82      184.08     57.78 o 
  10   1  19     1592.39     1856.18    128.73 o 
  11   1  19       49.27      142.23     78.45 o 
  12   1  19       67.54       44.16     99.60 o 
  13   1  19      150.28      -22.33     91.57 o 
 -14   2  19      331.78      309.13     61.66 o 
 -13   2  19      753.38      866.50     74.92 o 
 -12   2  19      375.06      448.50     87.07 o 
 -11   2  19      346.46      359.73     53.05 o 
 -10   2  19      331.95      458.78     55.84 o 
  -9   2  19       27.75        7.53     33.07 o 
  -8   2  19        1.71       -6.84     32.94 o 
  -7   2  19      411.82      438.71     41.00 o 
  -6   2  19      328.75      351.87     42.02 o 
  -5   2  19     1044.10     1013.04     89.79 o 
  -4   2  19       22.82       34.01     30.98 o 
  -3   2  19        1.57      -27.72     28.83 o 
  -2   2  19     2343.34     2131.36     99.35 o 
  -1   2  19     1111.01     1028.09     91.25 o 
   0   2  19       21.48       29.17     33.82 o 
   1   2  19     1803.98     1759.16     91.80 o 
   2   2  19     2171.92     2144.70    112.95 o 
   3   2  19      654.81      605.18     64.37 o 
   4   2  19      134.44      166.80     49.10 o 
   5   2  19      127.82       91.88     43.67 o 
   6   2  19       38.11       69.71     44.17 o 
   7   2  19     1558.49     1585.24    100.05 o 
   8   2  19      342.65      439.91     98.94 o 
   9   2  19      784.21      818.01    123.76 o 
  10   2  19      572.03      522.55    116.47 o 
  11   2  19        3.91       60.20     84.14 o 
 -10   3  19        0.64      -39.52     39.52 o 
  -9   3  19      343.29      303.48     55.12 o 
  -8   3  19       93.65      106.09     45.74 o 
  -7   3  19      316.42      271.75     52.27 o 
  -6   3  19      123.82      124.55     45.07 o 
  -5   3  19      159.42      127.57     45.18 o 
  -4   3  19       64.40       28.38     34.92 o 
  -3   3  19      193.00      164.05     49.39 o 
  -2   3  19       29.65       28.00     36.17 o 
  -1   3  19       38.65       13.67     33.93 o 
   0   3  19       60.54       83.61     43.29 o 
   1   3  19       23.51       64.56     39.79 o 
   2   3  19      303.21      278.65     51.44 o 
   3   3  19      713.71      699.71    100.29 o 
   4   3  19       29.09       79.53     46.86 o 
   5   3  19     1349.19     1160.55    115.28 o 
   6   3  19      215.49      235.22     76.50 o 
   7   3  19       74.24       49.65     60.81 o 
   8   3  19      116.69      238.91    123.30 o 
 -14   0  20      263.13      371.90     98.80 o 
 -12   0  20      631.42      593.58     83.03 o 
 -10   0  20       89.56      146.25     50.76 o 
  -8   0  20      370.80      397.96     75.10 o 
  -6   0  20      423.55      490.43     94.78 o 
  -4   0  20     3611.91     3418.90    320.09 o 
  -2   0  20      606.43      533.88     71.59 o 
   0   0  20       45.36       28.92     61.05 o 
   2   0  20      737.38      733.36    124.50 o 
   4   0  20     3926.71     3719.81    265.07 o 
   6   0  20      549.53      431.34    110.04 o 
   8   0  20     1498.18     1384.79    178.32 o 
  10   0  20      326.97      174.30    103.62 o 
  12   0  20       21.16       32.93     89.96 o 
 -14   1  20       18.37       77.72     43.69 o 
 -13   1  20       20.44        5.12     39.96 o 
 -12   1  20      169.15       57.93     40.49 o 
 -11   1  20      890.57     1046.75     86.53 o 
 -10   1  20       80.17       91.41     36.79 o 
  -9   1  20      623.10      611.20     57.67 o 
  -8   1  20        0.79       -7.66     29.18 o 
  -7   1  20       44.02       40.45     30.90 o 
  -6   1  20      141.16      179.69     37.38 o 
  -5   1  20     1060.80     1102.60     72.88 o 
  -4   1  20      546.81      503.90     54.49 o 
  -3   1  20     1526.78     1611.04    108.74 o 
  -2   1  20      441.12      353.25     61.76 o 
  -1   1  20      406.13      477.22     60.28 o 
   0   1  20        3.33        5.89     36.03 o 
   1   1  20      461.17      641.55     82.60 o 
   2   1  20      610.13      609.93    135.43 o 
   3   1  20     1377.58     1418.01    103.25 o 
   4   1  20       27.63      -28.06     47.99 o 
   5   1  20      535.86      586.31    126.11 o 
   6   1  20      670.03      652.40    175.91 o 
   7   1  20      101.26      117.94     64.66 o 
   8   1  20        7.78       33.98     49.73 o 
   9   1  20      486.23      447.11     73.79 o 
  10   1  20      647.41      711.81     86.16 o 
  11   1  20     1607.52     1865.74    174.07 o 
  12   1  20        0.94      -27.32     74.67 o 
 -12   2  20      166.68      257.74     54.86 o 
 -11   2  20        0.07      -15.07     35.92 o 
 -10   2  20      285.55      263.90     49.91 o 
  -9   2  20      825.50      673.83     65.85 o 
  -8   2  20      324.81      330.43     51.25 o 
  -7   2  20        3.86       22.94     34.58 o 
  -6   2  20       22.80       49.65     36.92 o 
  -5   2  20        1.11      -32.45     32.45 o 
  -4   2  20     1506.37     1479.18    161.97 o 
  -3   2  20        0.06       15.64     32.20 o 
  -2   2  20      877.58      983.12     63.21 o 
  -1   2  20      859.46      914.36     98.67 o 
   0   2  20       77.57       49.60     36.27 o 
   1   2  20      376.16      322.81     47.77 o 
   2   2  20      315.96      354.93     61.94 o 
   3   2  20       46.54       44.27     43.00 o 
   4   2  20      924.86      890.25     78.84 o 
   5   2  20        0.83      -15.62     42.17 o 
   6   2  20      147.24      169.85     52.26 o 
   7   2  20       79.54       36.40     54.18 o 
   8   2  20      160.04      123.73     88.97 o 
   9   2  20      531.27      542.45    111.86 o 
  10   2  20      502.13      571.45    163.86 o 
  -8   3  20      341.73      358.02     56.80 o 
  -7   3  20      142.19      205.38     50.16 o 
  -6   3  20      675.32      579.61     63.04 o 
  -5   3  20      320.32      289.93     52.43 o 
  -4   3  20      154.93      102.59     43.05 o 
  -3   3  20      585.57      419.65     51.52 o 
  -2   3  20       12.14        1.90     35.90 o 
  -1   3  20        8.04        8.80     37.13 o 
   0   3  20      550.19      659.07     66.22 o 
   1   3  20       11.97       42.39     41.25 o 
   2   3  20     1136.33     1092.52     90.71 o 
   3   3  20      363.56      341.21     62.27 o 
   4   3  20        4.58        4.98     49.37 o 
   5   3  20      604.64      647.49     95.59 o 
   6   3  20     1266.05     1036.96    136.50 o 
 -13   0  21       54.19       95.53     56.83 o 
 -11   0  21      130.66      196.44     60.13 o 
  -9   0  21      642.59      778.51     92.32 o 
  -7   0  21     1172.64     1309.20    116.74 o 
  -5   0  21        3.02       -4.66     59.04 o 
  -3   0  21      276.88      355.14     66.45 o 
  -1   0  21      236.24      205.63     86.75 o 
   3   0  21       24.05      -45.78     61.85 o 
   5   0  21     4218.35     3982.47    284.35 o 
   9   0  21        8.84       24.90     89.16 o 
  11   0  21       54.90       70.69     96.39 o 
 -13   1  21       89.35      107.48     47.86 o 
 -12   1  21       92.67       53.41     43.12 o 
 -11   1  21       31.09       15.56     43.47 o 
 -10   1  21      531.49      599.51    101.10 o 
  -9   1  21       66.96       48.26     40.93 o 
  -8   1  21      721.72      827.50     76.75 o 
  -7   1  21        2.56      -30.01     30.01 o 
  -6   1  21      569.57      681.59     69.91 o 
  -5   1  21      495.24      562.75     56.22 o 
  -4   1  21       16.39       18.41     38.43 o 
  -3   1  21        1.55       46.27     39.91 o 
  -2   1  21     1550.58     1926.58    117.36 o 
  -1   1  21      516.77      333.77     55.70 o 
   0   1  21     2613.57     2820.73    227.32 o 
   1   1  21        6.53      -32.89     38.05 o 
   2   1  21       37.16       -7.77     39.87 o 
   3   1  21      134.28      138.03     84.74 o 
   4   1  21     1626.50     1672.54    230.13 o 
   5   1  21      239.96      333.96    103.22 o 
   6   1  21      566.96      401.90     82.57 o 
   7   1  21      274.75      309.42    129.32 o 
   8   1  21      295.97      196.61     72.61 o 
   9   1  21      234.38      216.26     75.38 o 
  10   1  21       86.35       43.43     63.47 o 
  11   1  21        4.73      -77.11     96.39 o 
 -11   2  21       13.97        8.77     43.37 o 
 -10   2  21      613.83      553.01     71.49 o 
  -9   2  21      255.34      312.94     56.74 o 
  -8   2  21      210.99      191.88     57.79 o 
  -7   2  21      159.76      202.85     46.99 o 
  -6   2  21       50.20      -21.48     36.51 o 
  -5   2  21       54.05       21.59     38.45 o 
  -4   2  21        6.39       27.43     36.61 o 
  -3   2  21      186.86      237.92     48.38 o 
  -2   2  21      639.40      648.62     65.21 o 
  -1   2  21     1437.34     1449.68    176.46 o 
   0   2  21      198.83      228.31     49.71 o 
   1   2  21      821.01      788.52     74.84 o 
   2   2  21     1469.09     1551.12    100.93 o 
   3   2  21       11.15       51.63     50.37 o 
   4   2  21        0.88       37.58     62.84 o 
   5   2  21      416.45      486.95     75.82 o 
   6   2  21        0.46      -23.55     53.73 o 
   7   2  21      643.72      678.23     88.21 o 
   8   2  21       82.99       69.52    108.04 o 
   9   2  21      162.30       -9.64    132.53 o 
  -6   3  21      582.36      547.05     65.60 o 
  -5   3  21      794.39      714.95     70.52 o 
  -4   3  21      292.97      181.24     44.87 o 
  -3   3  21       12.26      -33.07     36.78 o 
  -2   3  21      500.78      470.35     55.66 o 
  -1   3  21       40.64       94.82     41.72 o 
   0   3  21       40.09       -7.48     44.04 o 
   1   3  21       32.59      116.70     58.34 o 
   2   3  21       94.74       84.02     53.94 o 
   3   3  21      828.59      678.67    107.24 o 
   4   3  21       58.35       44.18     83.54 o 
 -12   0  22      111.33      132.42     59.99 o 
 -10   0  22      130.58      199.13     63.70 o 
  -8   0  22      163.69      162.62     57.51 o 
  -6   0  22     4025.47     4179.37    575.92 o 
  -4   0  22     2110.46     2080.10    146.63 o 
  -2   0  22       94.26      108.44     76.31 o 
   0   0  22      697.88      589.58    120.49 o 
   2   0  22     1351.45     1325.35    173.50 o 
   6   0  22      485.13      542.19    124.50 o 
   8   0  22     1909.46     1694.04    211.25 o 
  10   0  22       16.26       29.72     98.80 o 
 -12   1  22      189.92      216.09     76.10 o 
 -11   1  22      292.26      297.78     59.03 o 
 -10   1  22       12.23      -32.74     32.74 o 
  -9   1  22      175.76      159.66     42.12 o 
  -8   1  22       34.51       54.14     37.35 o 
  -7   1  22      859.54      992.36    106.55 o 
  -6   1  22       18.59       20.19     33.33 o 
  -5   1  22      628.76      781.31    137.58 o 
  -4   1  22      539.49      636.69     86.84 o 
  -3   1  22      675.72      613.07     70.24 o 
  -2   1  22      564.18      567.98    100.36 o 
  -1   1  22       88.42       74.68     47.14 o 
   0   1  22       65.29       91.77     44.41 o 
   1   1  22     2113.77     2540.95    141.07 o 
   2   1  22       67.56       54.57     53.17 o 
   3   1  22      541.14      675.42    157.03 o 
   4   1  22       44.93       -9.68     51.86 o 
   5   1  22        2.11      112.19    114.86 o 
   6   1  22      195.42      135.66     69.76 o 
   7   1  22       30.59       31.97     61.06 o 
   8   1  22       81.43      150.38     98.40 o 
   9   1  22      613.95      356.92    169.89 o 
  -9   2  22      163.38      108.74     64.04 o 
  -8   2  22       42.15      104.04     65.51 o 
  -7   2  22       13.40        6.69     42.81 o 
  -6   2  22      475.73      440.23     68.28 o 
  -5   2  22       14.18       -9.73     40.88 o 
  -4   2  22      321.16      376.82     58.54 o 
  -3   2  22      182.62      196.11     49.00 o 
  -2   2  22       77.13       32.31     55.42 o 
  -1   2  22     1530.95     1692.91    195.59 o 
   0   2  22      444.16      556.10    106.65 o 
   1   2  22       15.29       23.02     47.34 o 
   2   2  22      960.44     1064.88     97.53 o 
   3   2  22      819.20      901.78     92.80 o 
   4   2  22      129.47      137.78     56.76 o 
   5   2  22       13.10       50.88     64.27 o 
   6   2  22       25.88      -43.28     60.47 o 
   7   2  22       27.46       73.99     64.66 o 
 -11   0  23      118.72      115.93     62.72 o 
  -9   0  23     1406.01     1439.75    292.38 o 
  -7   0  23     1101.52     1215.42    115.46 o 
  -5   0  23     1341.72     1322.23    133.74 o 
  -3   0  23     2571.54     2830.62    267.48 o 
  -1   0  23        5.32        8.84     77.91 o 
   1   0  23       45.91       66.67     77.91 o 
   3   0  23       63.82       54.62     87.55 o 
   5   0  23     1936.28     2026.58    227.32 o 
 -10   1  23      581.84      624.28     63.72 o 
  -9   1  23       38.77       17.43     36.41 o 
  -8   1  23      472.73      549.09     64.71 o 
  -7   1  23      110.62      129.08     42.17 o 
  -6   1  23       51.42       45.94     44.88 o 
  -5   1  23      204.70      185.71     52.29 o 
  -4   1  23      364.93      451.66     77.11 o 
  -3   1  23      183.98      166.26     52.81 o 
  -2   1  23     2133.12     2319.97    277.79 o 
  -1   1  23      211.62      236.02     69.70 o 
   0   1  23      146.13      273.04     72.64 o 
   1   1  23        5.99       37.99     57.93 o 
   2   1  23     1330.55     1185.76    217.68 o 
   3   1  23      475.80      431.91     92.77 o 
   4   1  23      764.13      775.48    105.73 o 
   5   1  23      190.26      146.86     69.60 o 
   6   1  23       72.54       87.06     93.58 o 
   7   1  23      371.05      249.55    115.67 o 
  -7   2  23        1.63       -7.74     44.75 o 
  -6   2  23        7.25       12.41     45.64 o 
  -5   2  23      637.57      743.55     84.51 o 
  -4   2  23       46.11       48.23     47.92 o 
  -3   2  23      272.82      195.28     74.95 o 
  -2   2  23       26.80       30.77     49.07 o 
  -1   2  23      148.69      108.36     71.74 o 
   0   2  23      636.51      587.71     80.13 o 
   1   2  23       17.14       69.92     51.89 o 
   2   2  23      222.25       34.33     50.18 o 
   3   2  23      398.67      470.63     88.78 o 
   4   2  23      247.19      219.08     80.33 o 
  -8   0  24      771.04      873.70    105.03 o 
  -6   0  24     2668.97     2443.96    199.61 o 
  -4   0  24      103.75      -12.85     78.72 o 
  -2   0  24      774.00      737.38    141.37 o 
   0   0  24      281.65      225.71     94.78 o 
   2   0  24      631.23      637.77    135.75 o 
   4   0  24       35.91      -13.66     85.14 o 
   6   0  24     1575.84     1694.04    220.09 o 
  -8   1  24      282.98      383.22     67.86 o 
  -7   1  24      931.58      951.27    110.13 o 
  -6   1  24       25.35       21.32     45.09 o 
  -5   1  24       84.63      141.45     63.82 o 
  -4   1  24      739.73      840.38    163.06 o 
  -3   1  24        1.51       23.40     45.83 o 
  -2   1  24        0.69      -22.90     41.90 o 
  -1   1  24      757.34      612.54     96.81 o 
   0   1  24       68.29      -21.94     87.15 o 
   1   1  24     1158.81      915.66    108.98 o 
   2   1  24       97.05       87.13     64.27 o 
   3   1  24        0.54       24.63     60.96 o 
   4   1  24       60.60       57.06     65.70 o 
   5   1  24      134.98       85.88     70.99 o 
  -2   2  24      376.76      460.26    127.72 o 
  -1   2  24      208.15      105.22     93.18 o 
  -5   0  25     1960.88     2531.82    262.66 o 
  -3   0  25      371.79      285.95    110.04 o 
  -1   0  25       96.06       67.47     87.55 o 
   1   0  25       18.71        9.64     84.34 o 
   3   0  25      123.40      135.75    107.63 o 
  -4   1  25       72.92       22.99     58.62 o 
  -3   1  25      123.08       57.45     50.80 o 
  -2   1  25      366.67      370.53     88.16 o 
  -1   1  25        0.60        2.50     61.61 o 
   0   1  25        8.47      -57.03     57.03 o 
   1   1  25        2.26       32.13     83.54 o 
                                                 
